# Supplementary material for: 3-(2-Amino-1-methyl-4-oxo-4,5-dihydro-1H-imidazol-5-yl)-3-hydr­oxy-1-phenyl­indolin-2-one ethanol solvate
Source: Acta Crystallogr Sect E Struct Rep Online. 2009 Sep 12;65(Pt 10):o2439–40. doi: 10.1107/S1600536809033881 (PMC2970360; doi:10.1107/S1600536809033881)
Supplement: Supplementary file 1 [file e-65-o2439-sup1.cif]

##############################################################################
###                                                                        ###
###        Electronic paper (Acta Crystallographica Section E)             ###
###                                                                        ###
##############################################################################
#                                                                            #
# This CIF contains the data in a paper accepted for publication in Acta     #
# Crystallographica Section E. It conforms to the requirements of Notes      #
# for Authors for Section E, and has been peer reviewed under the auspices   #
# of the IUCr Commission on Journals.                                        #
#                                                                            #
# Full details of the Crystallographic Information File format               #
# are given in the paper "The Crystallographic Information File (CIF):       #
# a New Standard Archive File for Crystallography" by S. R. Hall, F. H.      #
# Allen and I. D. Brown [Acta Cryst. (1991), A47, 655-685].                  #
#                                                                            #
# The current version of the core CIF dictionary is obtainable from          #
# ftp://ftp.iucr.org/pub/cif_core.dic. The current version number is 2.4.    #
#                                                                            #
# Software is freely available for graphical display of the structure(s) in  #
# this CIF.  For information consult the CIF home page http://www.iucr.org/  #
# cif/home.html                                                              #
#                                                                            #
# This file may be used for bona fide research purposes within the           #
# scientific community so long as proper attribution is given to the journal # 
# article from which it was obtained.                                        #
#                                                                            #
##############################################################################
                                             
data_global
_audit_creation_method     'SHELXL97 CIF, edited IUCr template'
_journal_date_recd_electronic     2009-08-18
_journal_date_accepted     2009-08-24
_journal_name_full     'Acta Crystallographica, Section E'
_journal_year     2009
_journal_volume     65
_journal_issue     10
_journal_page_first     o2439
_journal_page_last     o2440
_journal_paper_category     QO
_journal_coeditor_code     HG2557
_publ_contact_author_name     'Dr P.A. Crooks'
_publ_contact_author_address
;
Dept. of Pharm. Sciences
College of Pharmacy
University of Kentucky
Lexington KY 40536
USA
;
_publ_contact_author_email     'pcrooks@email.uky.edu'
_publ_contact_author_fax     '859 257 2585'
_publ_contact_author_phone     '859 257 1718'
_publ_section_title
;\
3-(2-Amino-1-methyl-4-oxo-4,5-dihydro-1<i>H</i>-imidazol-5-yl)-3-hydroxy-1-\
phenylindolin-2-one ethanol solvate
;
loop_
    _publ_author_name
    _publ_author_address
    'Narsimha Reddy Penthala'
;
Department of Pharmaceutical Sciences
College of Pharmacy
University of Kentucky
Lexington
KY 40536
USA
;
    'Thirupathi Reddy Yerram Reddy'
;
Department of Pharmaceutical Sciences
College of Pharmacy
University of Kentucky
Lexington
KY 40536
USA
;
    'Parkin, Sean'
;
Department of Chemistry
University of Kentucky
Lexington
KY 40506
USA
;
    'Crooks, Peter A.'
;
Department of Pharmaceutical Sciences
College of Pharmacy
University of Kentucky
Lexington
KY 40536
USA
;
data_I
_audit_creation_method     SHELXL-97
_chemical_name_systematic
;
3-(2-Amino-1-methyl-4-oxo-4,5-dihydro-1<i>H</i>-imidazol-5-yl)-3-hydroxy-1-
phenylindolin-2-one ethanol solvate
;
_chemical_name_common     ?
_chemical_formula_moiety     'C18 H16 N4 O3, C2 H6 O'
_chemical_formula_sum     'C20 H22 N4 O4'
_chemical_formula_iupac     'C18 H16 N4 O3, C2 H6 O'
_chemical_formula_weight     382.42
_chemical_melting_point     ?
_symmetry_cell_setting     triclinic
_symmetry_space_group_name_H-M     'P -1'
_symmetry_space_group_name_Hall     '-P 1'
loop_
    _symmetry_equiv_pos_as_xyz
    'x, y, z'
    '-x, -y, -z'
_cell_length_a     7.49120(10)
_cell_length_b     11.0018(2)
_cell_length_c     12.0835(2)
_cell_angle_alpha     78.1520(10)
_cell_angle_beta     74.4130(10)
_cell_angle_gamma     74.0900(10)
_cell_volume     913.15(3)
_cell_formula_units_Z     2
_cell_measurement_reflns_used     9955
_cell_measurement_theta_min     3.84
_cell_measurement_theta_max     68.25
_cell_measurement_temperature     90.0(2)
_exptl_crystal_description     block
_exptl_crystal_colour     colourless
_exptl_crystal_size_max     0.11
_exptl_crystal_size_mid     0.11
_exptl_crystal_size_min     0.08
_exptl_crystal_density_diffrn     1.391
_exptl_crystal_density_meas     ?
_exptl_crystal_density_method     'not measured'
_exptl_crystal_F_000     404
_exptl_absorpt_coefficient_mu     0.815
_exptl_absorpt_correction_type     multi-scan
_exptl_absorpt_process_details     '(SADABS in APEX2; Bruker, 2006)'
_exptl_absorpt_correction_T_min     0.828
_exptl_absorpt_correction_T_max     0.938
_exptl_special_details
;
;
_diffrn_ambient_temperature     90.0(2)
_diffrn_radiation_type     CuK\a
_diffrn_radiation_wavelength     1.54178
_diffrn_radiation_source     'fine-focus rotating anode'
_diffrn_radiation_monochromator     'graded multilayer optics'
_diffrn_measurement_device_type     'Bruker X8 Proteum'
_diffrn_measurement_method     '\f and \w'
_diffrn_detector_area_resol_mean     5.6
_diffrn_reflns_number     13576
_diffrn_reflns_av_R_equivalents     0.0345
_diffrn_reflns_av_sigmaI/netI     0.0275
_diffrn_reflns_theta_min     3.84
_diffrn_reflns_theta_max     68.25
_diffrn_reflns_theta_full     68.25
_diffrn_measured_fraction_theta_max     0.989
_diffrn_measured_fraction_theta_full     0.989
_diffrn_reflns_limit_h_min     -9
_diffrn_reflns_limit_h_max     9
_diffrn_reflns_limit_k_min     -13
_diffrn_reflns_limit_k_max     10
_diffrn_reflns_limit_l_min     -14
_diffrn_reflns_limit_l_max     14
_diffrn_standards_number     0
_diffrn_standards_interval_count     .
_diffrn_standards_interval_time     .
_diffrn_standards_decay_%     ?
_refine_special_details
;
Refinement of <i>F</i>\^2\^ against ALL reflections. The weighted
<i>R</i>-factor <i>wR</i> and goodness of fit <i>S</i> are based on
<i>F</i>\^2\^, conventional <i>R</i>-factors <i>R</i> are based on <i>F</i>,
with <i>F</i> set to zero for negative <i>F</i>\^2\^. The threshold expression
of <i>F</i>\^2\^ > 2\s(<i>F</i>\^2\^) is used only for calculating
<i>R</i>-factors(gt) <i>etc</i>. and is not relevant to the choice of
reflections for refinement. <i>R</i>-factors based on <i>F</i>\^2\^ are
statistically about twice as large as those based on <i>F</i>, and <i>R</i>-
factors based on ALL data will be even larger.
;
_reflns_number_total     3294
_reflns_number_gt     3126
_reflns_threshold_expression     I>2\s(I)
_refine_ls_structure_factor_coef     Fsqd
_refine_ls_matrix_type     full
_refine_ls_R_factor_all     0.0380
_refine_ls_R_factor_gt     0.0367
_refine_ls_wR_factor_gt     0.0963
_refine_ls_wR_factor_ref     0.0977
_refine_ls_goodness_of_fit_ref     1.067
_refine_ls_restrained_S_all     1.067
_refine_ls_number_reflns     3294
_refine_ls_number_parameters     258
_refine_ls_number_restraints     0
_refine_ls_hydrogen_treatment     constr
_refine_ls_weighting_scheme     calc
_refine_ls_weighting_details
  'calcw=1/[\s\^2\^(Fo\^2\^)+(0.0501P)\^2\^+0.3708P]whereP=(Fo\^2\^+2Fc\^2\^)/3'
_atom_sites_solution_hydrogens     geom
_atom_sites_solution_primary     direct
_atom_sites_solution_secondary     difmap
_refine_ls_shift/su_max     0.000
_refine_ls_shift/su_mean     0.000
_refine_diff_density_max     0.365
_refine_diff_density_min     -0.412
_refine_ls_extinction_method     'SHELXL97 (Sheldrick, 2008)'
_refine_ls_extinction_coef     0.0068(7)
_refine_ls_extinction_expression
                                  'Fc^*^=kFc[1+0.001xFc^2^\l^3^/sin(2\q)]^-1/4^'
loop_
    _atom_type_symbol
    _atom_type_description
    _atom_type_scat_dispersion_real
    _atom_type_scat_dispersion_imag
    _atom_type_scat_source
    'C' 'C' 0.0181 0.0091
                         'International Tables Vol C Tables 4.2.6.8 and 6.1.1.4'
    'H' 'H' 0.0000 0.0000
                         'International Tables Vol C Tables 4.2.6.8 and 6.1.1.4'
    'N' 'N' 0.0311 0.0180
                         'International Tables Vol C Tables 4.2.6.8 and 6.1.1.4'
    'O' 'O' 0.0492 0.0322
                         'International Tables Vol C Tables 4.2.6.8 and 6.1.1.4'
_computing_data_collection     'APEX2 (Bruker, 2006)'
_computing_cell_refinement     'SAINT (Bruker, 2006)'
_computing_data_reduction     'SAINT (Bruker, 2006)'
_computing_structure_solution     'SHELXS97 (Sheldrick, 2008)'
_computing_structure_refinement     'SHELXL97 (Sheldrick, 2008)'
_computing_molecular_graphics     'XP in SHELXTL (Sheldrick, 2008)'
_computing_publication_material
;
SHELXL97 (Sheldrick, 2008) and local procedures
;
loop_
    _atom_site_type_symbol
    _atom_site_label
    _atom_site_fract_x
    _atom_site_fract_y
    _atom_site_fract_z
    _atom_site_U_iso_or_equiv
    _atom_site_adp_type
    _atom_site_calc_flag
    _atom_site_refinement_flags
    _atom_site_occupancy
    _atom_site_disorder_assembly
    _atom_site_disorder_group
    O O1 0.37921(12) 0.08545(8) 0.23487(7) 0.0188(2) Uani d . 1 . .
    N N1 0.16513(14) 0.24923(9) 0.32617(8) 0.0159(2) Uani d . 1 . .
    C C1 0.29249(17) 0.19721(11) 0.23418(10) 0.0161(3) Uani d . 1 . .
    O O2 0.50070(12) 0.30752(8) 0.07786(7) 0.0202(2) Uani d . 1 . .
    H H2 0.5529 0.3158 0.1284 0.030 Uiso calc R 1 . .
    N N2 0.03753(14) 0.13607(10) 0.04645(8) 0.0174(2) Uani d . 1 . .
    C C2 0.30826(17) 0.30455(11) 0.12863(10) 0.0173(3) Uani d . 1 . .
    O O3 -0.10708(12) 0.31235(9) 0.14096(8) 0.0232(2) Uani d . 1 . .
    N N3 0.26263(14) 0.00056(10) -0.07643(9) 0.0185(2) Uani d . 1 . .
    H H3A 0.3780 -0.0201 -0.1202 0.022 Uiso calc R 1 . .
    H H3B 0.1798 -0.0454 -0.0697 0.022 Uiso calc R 1 . .
    C C3 0.18841(17) 0.42116(12) 0.18239(10) 0.0178(3) Uani d . 1 . .
    N N4 0.33379(14) 0.17486(10) -0.02748(8) 0.0175(2) Uani d . 1 . .
    C C4 0.15762(18) 0.54854(12) 0.13580(11) 0.0210(3) Uani d . 1 . .
    H H4 0.2148 0.5746 0.0573 0.025 Uiso calc R 1 . .
    C C5 0.04026(19) 0.63828(12) 0.20688(11) 0.0222(3) Uani d . 1 . .
    H H5 0.0180 0.7266 0.1768 0.027 Uiso calc R 1 . .
    C C6 -0.04402(18) 0.59920(12) 0.32105(11) 0.0212(3) Uani d . 1 . .
    H H6 -0.1239 0.6615 0.3680 0.025 Uiso calc R 1 . .
    C C7 -0.01412(17) 0.47040(12) 0.36854(10) 0.0183(3) Uani d . 1 . .
    H H7 -0.0728 0.4437 0.4465 0.022 Uiso calc R 1 . .
    C C8 0.10411(17) 0.38371(11) 0.29745(10) 0.0168(3) Uani d . 1 . .
    C C9 0.12524(17) 0.18231(11) 0.44190(10) 0.0161(3) Uani d . 1 . .
    C C10 0.27258(18) 0.12805(11) 0.49893(11) 0.0192(3) Uani d . 1 . .
    H H10 0.3994 0.1339 0.4615 0.023 Uiso calc R 1 . .
    C C11 0.2316(2) 0.06493(12) 0.61182(11) 0.0233(3) Uani d . 1 . .
    H H11 0.3312 0.0268 0.6516 0.028 Uiso calc R 1 . .
    C C12 0.0459(2) 0.05757(12) 0.66629(11) 0.0247(3) Uani d . 1 . .
    H H12 0.0185 0.0150 0.7435 0.030 Uiso calc R 1 . .
    C C13 -0.10000(19) 0.11217(12) 0.60827(11) 0.0233(3) Uani d . 1 . .
    H H13 -0.2271 0.1071 0.6460 0.028 Uiso calc R 1 . .
    C C14 -0.06071(18) 0.17416(12) 0.49517(11) 0.0195(3) Uani d . 1 . .
    H H14 -0.1599 0.2105 0.4548 0.023 Uiso calc R 1 . .
    C C15 0.22403(17) 0.28338(11) 0.03230(10) 0.0173(3) Uani d . 1 . .
    H H15 0.2094 0.3626 -0.0256 0.021 Uiso calc R 1 . .
    C C16 0.03012(17) 0.24701(12) 0.08034(10) 0.0175(3) Uani d . 1 . .
    C C17 0.21402(17) 0.09987(11) -0.02122(10) 0.0162(3) Uani d . 1 . .
    C C18 0.49912(18) 0.18208(12) -0.12386(10) 0.0207(3) Uani d . 1 . .
    H H18A 0.5813 0.0964 -0.1304 0.031 Uiso calc R 1 . .
    H H18B 0.5707 0.2375 -0.1096 0.031 Uiso calc R 1 . .
    H H18C 0.4562 0.2172 -0.1962 0.031 Uiso calc R 1 . .
    O O1S 0.57472(13) 0.29564(10) 0.30873(9) 0.0304(3) Uani d . 1 . .
    H H1S 0.6853 0.2952 0.2685 0.046 Uiso calc R 1 . .
    C C1S 0.5142(2) 0.39650(15) 0.37674(14) 0.0336(3) Uani d . 1 . .
    H H1S1 0.5991 0.3811 0.4309 0.040 Uiso calc R 1 . .
    H H1S2 0.3837 0.3965 0.4237 0.040 Uiso calc R 1 . .
    C C2S 0.5151(2) 0.52356(16) 0.30585(16) 0.0413(4) Uani d . 1 . .
    H H2S1 0.6444 0.5248 0.2601 0.062 Uiso calc R 1 . .
    H H2S2 0.4729 0.5894 0.3570 0.062 Uiso calc R 1 . .
    H H2S3 0.4285 0.5405 0.2535 0.062 Uiso calc R 1 . .
loop_
    _atom_site_aniso_label
    _atom_site_aniso_U_11
    _atom_site_aniso_U_22
    _atom_site_aniso_U_33
    _atom_site_aniso_U_12
    _atom_site_aniso_U_13
    _atom_site_aniso_U_23
    O1 0.0220(4) 0.0146(4) 0.0180(4) -0.0041(3) -0.0011(3) -0.0034(3)
    N1 0.0206(5) 0.0124(5) 0.0138(5) -0.0041(4) -0.0026(4) -0.0012(4)
    C1 0.0187(6) 0.0160(6) 0.0152(6) -0.0067(5) -0.0032(5) -0.0030(4)
    O2 0.0216(5) 0.0249(5) 0.0171(4) -0.0115(4) -0.0028(3) -0.0033(3)
    N2 0.0185(5) 0.0188(5) 0.0149(5) -0.0057(4) -0.0020(4) -0.0028(4)
    C2 0.0216(6) 0.0160(6) 0.0145(6) -0.0076(5) -0.0020(5) -0.0016(5)
    O3 0.0225(5) 0.0246(5) 0.0212(5) -0.0051(4) 0.0000(4) -0.0080(4)
    N3 0.0177(5) 0.0193(5) 0.0199(5) -0.0067(4) -0.0011(4) -0.0068(4)
    C3 0.0231(6) 0.0168(6) 0.0160(6) -0.0068(5) -0.0061(5) -0.0026(5)
    N4 0.0191(5) 0.0193(5) 0.0151(5) -0.0075(4) 0.0000(4) -0.0056(4)
    C4 0.0289(7) 0.0183(6) 0.0182(6) -0.0084(5) -0.0086(5) 0.0002(5)
    C5 0.0306(7) 0.0136(6) 0.0253(7) -0.0054(5) -0.0126(5) -0.0003(5)
    C6 0.0253(6) 0.0173(6) 0.0234(6) -0.0017(5) -0.0096(5) -0.0068(5)
    C7 0.0220(6) 0.0179(6) 0.0165(6) -0.0048(5) -0.0061(5) -0.0033(5)
    C8 0.0215(6) 0.0140(6) 0.0173(6) -0.0058(5) -0.0071(5) -0.0017(4)
    C9 0.0236(6) 0.0110(5) 0.0131(6) -0.0043(4) -0.0017(5) -0.0028(4)
    C10 0.0230(6) 0.0150(6) 0.0188(6) -0.0033(5) -0.0032(5) -0.0042(5)
    C11 0.0337(7) 0.0156(6) 0.0194(6) -0.0009(5) -0.0089(5) -0.0024(5)
    C12 0.0409(8) 0.0152(6) 0.0154(6) -0.0078(5) -0.0014(5) -0.0011(5)
    C13 0.0280(7) 0.0191(6) 0.0206(6) -0.0099(5) 0.0044(5) -0.0053(5)
    C14 0.0221(6) 0.0162(6) 0.0203(6) -0.0047(5) -0.0032(5) -0.0043(5)
    C15 0.0216(6) 0.0165(6) 0.0140(6) -0.0060(5) -0.0023(5) -0.0029(4)
    C16 0.0201(6) 0.0190(6) 0.0130(5) -0.0053(5) -0.0032(5) -0.0014(4)
    C17 0.0186(6) 0.0179(6) 0.0126(5) -0.0056(5) -0.0039(4) -0.0005(4)
    C18 0.0218(6) 0.0246(6) 0.0164(6) -0.0099(5) 0.0011(5) -0.0054(5)
    O1S 0.0213(5) 0.0303(5) 0.0384(6) -0.0077(4) -0.0007(4) -0.0078(4)
    C1S 0.0254(7) 0.0339(8) 0.0426(9) -0.0049(6) -0.0067(6) -0.0115(7)
    C2S 0.0424(9) 0.0358(9) 0.0530(10) -0.0102(7) -0.0231(8) -0.0044(7)
_geom_special_details
;
All e.s.d.'s (except the e.s.d. in the dihedral angle between two l.s. planes)
are estimated using the full covariance matrix. The cell e.s.d.'s are taken
into account individually in the estimation of e.s.d.'s in distances, angles
and torsion angles; correlations between e.s.d.'s in cell parameters are only
used when they are defined by crystal symmetry. An approximate (isotropic)
treatment of cell e.s.d.'s is used for estimating e.s.d.'s involving l.s.
planes.
;
loop_
    _geom_bond_atom_site_label_1
    _geom_bond_atom_site_label_2
    _geom_bond_site_symmetry_2
    _geom_bond_distance
    _geom_bond_publ_flag
    O1 C1 . 1.2226(15) ?
    N1 C1 . 1.3658(15) ?
    N1 C8 . 1.4220(15) ?
    N1 C9 . 1.4353(15) ?
    C1 C2 . 1.5531(16) ?
    O2 C2 . 1.4136(15) ?
    O2 H2 . 0.8400 ?
    N2 C16 . 1.3477(16) ?
    N2 C17 . 1.3562(15) ?
    C2 C3 . 1.5071(17) ?
    C2 C15 . 1.5472(16) ?
    O3 C16 . 1.2314(15) ?
    N3 C17 . 1.3123(16) ?
    N3 H3A . 0.8800 ?
    N3 H3B . 0.8800 ?
    C3 C4 . 1.3794(17) ?
    C3 C8 . 1.3918(17) ?
    N4 C17 . 1.3546(16) ?
    N4 C15 . 1.4560(15) ?
    N4 C18 . 1.4621(15) ?
    C4 C5 . 1.3972(18) ?
    C4 H4 . 0.9500 ?
    C5 C6 . 1.3870(19) ?
    C5 H5 . 0.9500 ?
    C6 C7 . 1.3960(18) ?
    C6 H6 . 0.9500 ?
    C7 C8 . 1.3770(17) ?
    C7 H7 . 0.9500 ?
    C9 C14 . 1.3876(18) ?
    C9 C10 . 1.3886(18) ?
    C10 C11 . 1.3929(18) ?
    C10 H10 . 0.9500 ?
    C11 C12 . 1.386(2) ?
    C11 H11 . 0.9500 ?
    C12 C13 . 1.388(2) ?
    C12 H12 . 0.9500 ?
    C13 C14 . 1.3895(18) ?
    C13 H13 . 0.9500 ?
    C14 H14 . 0.9500 ?
    C15 C16 . 1.5419(17) ?
    C15 H15 . 1.0000 ?
    C18 H18A . 0.9800 ?
    C18 H18B . 0.9800 ?
    C18 H18C . 0.9800 ?
    O1S C1S . 1.4181(18) ?
    O1S H1S . 0.8400 ?
    C1S C2S . 1.483(2) ?
    C1S H1S1 . 0.9900 ?
    C1S H1S2 . 0.9900 ?
    C2S H2S1 . 0.9800 ?
    C2S H2S2 . 0.9800 ?
    C2S H2S3 . 0.9800 ?
loop_
    _geom_angle_atom_site_label_1
    _geom_angle_atom_site_label_2
    _geom_angle_atom_site_label_3
    _geom_angle_site_symmetry_1
    _geom_angle_site_symmetry_3
    _geom_angle
    _geom_angle_publ_flag
    C1 N1 C8 . . 110.74(10) ?
    C1 N1 C9 . . 124.57(10) ?
    C8 N1 C9 . . 123.74(10) ?
    O1 C1 N1 . . 125.87(11) ?
    O1 C1 C2 . . 125.91(10) ?
    N1 C1 C2 . . 108.21(10) ?
    C2 O2 H2 . . 109.5 ?
    C16 N2 C17 . . 106.75(10) ?
    O2 C2 C3 . . 115.27(10) ?
    O2 C2 C15 . . 106.63(9) ?
    C3 C2 C15 . . 110.59(10) ?
    O2 C2 C1 . . 111.04(9) ?
    C3 C2 C1 . . 101.86(9) ?
    C15 C2 C1 . . 111.52(9) ?
    C17 N3 H3A . . 120.0 ?
    C17 N3 H3B . . 120.0 ?
    H3A N3 H3B . . 120.0 ?
    C4 C3 C8 . . 120.49(11) ?
    C4 C3 C2 . . 130.40(11) ?
    C8 C3 C2 . . 109.10(10) ?
    C17 N4 C15 . . 107.56(10) ?
    C17 N4 C18 . . 122.36(10) ?
    C15 N4 C18 . . 122.80(10) ?
    C3 C4 C5 . . 118.36(11) ?
    C3 C4 H4 . . 120.8 ?
    C5 C4 H4 . . 120.8 ?
    C6 C5 C4 . . 120.40(11) ?
    C6 C5 H5 . . 119.8 ?
    C4 C5 H5 . . 119.8 ?
    C5 C6 C7 . . 121.51(12) ?
    C5 C6 H6 . . 119.2 ?
    C7 C6 H6 . . 119.2 ?
    C8 C7 C6 . . 117.14(11) ?
    C8 C7 H7 . . 121.4 ?
    C6 C7 H7 . . 121.4 ?
    C7 C8 C3 . . 122.10(11) ?
    C7 C8 N1 . . 128.13(11) ?
    C3 C8 N1 . . 109.73(10) ?
    C14 C9 C10 . . 121.20(11) ?
    C14 C9 N1 . . 119.23(11) ?
    C10 C9 N1 . . 119.56(11) ?
    C9 C10 C11 . . 119.02(12) ?
    C9 C10 H10 . . 120.5 ?
    C11 C10 H10 . . 120.5 ?
    C12 C11 C10 . . 120.23(12) ?
    C12 C11 H11 . . 119.9 ?
    C10 C11 H11 . . 119.9 ?
    C11 C12 C13 . . 120.17(12) ?
    C11 C12 H12 . . 119.9 ?
    C13 C12 H12 . . 119.9 ?
    C12 C13 C14 . . 120.17(12) ?
    C12 C13 H13 . . 119.9 ?
    C14 C13 H13 . . 119.9 ?
    C9 C14 C13 . . 119.20(12) ?
    C9 C14 H14 . . 120.4 ?
    C13 C14 H14 . . 120.4 ?
    N4 C15 C16 . . 100.87(9) ?
    N4 C15 C2 . . 114.64(10) ?
    C16 C15 C2 . . 112.68(9) ?
    N4 C15 H15 . . 109.4 ?
    C16 C15 H15 . . 109.4 ?
    C2 C15 H15 . . 109.4 ?
    O3 C16 N2 . . 127.04(11) ?
    O3 C16 C15 . . 123.08(11) ?
    N2 C16 C15 . . 109.88(10) ?
    N3 C17 N4 . . 123.26(11) ?
    N3 C17 N2 . . 122.16(11) ?
    N4 C17 N2 . . 114.58(10) ?
    N4 C18 H18A . . 109.5 ?
    N4 C18 H18B . . 109.5 ?
    H18A C18 H18B . . 109.5 ?
    N4 C18 H18C . . 109.5 ?
    H18A C18 H18C . . 109.5 ?
    H18B C18 H18C . . 109.5 ?
    C1S O1S H1S . . 109.5 ?
    O1S C1S C2S . . 112.92(14) ?
    O1S C1S H1S1 . . 109.0 ?
    C2S C1S H1S1 . . 109.0 ?
    O1S C1S H1S2 . . 109.0 ?
    C2S C1S H1S2 . . 109.0 ?
    H1S1 C1S H1S2 . . 107.8 ?
    C1S C2S H2S1 . . 109.5 ?
    C1S C2S H2S2 . . 109.5 ?
    H2S1 C2S H2S2 . . 109.5 ?
    C1S C2S H2S3 . . 109.5 ?
    H2S1 C2S H2S3 . . 109.5 ?
    H2S2 C2S H2S3 . . 109.5 ?
loop_
    _geom_torsion_atom_site_label_1
    _geom_torsion_atom_site_label_2
    _geom_torsion_atom_site_label_3
    _geom_torsion_atom_site_label_4
    _geom_torsion_site_symmetry_1
    _geom_torsion_site_symmetry_2
    _geom_torsion_site_symmetry_3
    _geom_torsion_site_symmetry_4
    _geom_torsion
    _geom_torsion_publ_flag
    C8 N1 C1 O1 . . . . 174.88(11) ?
    C9 N1 C1 O1 . . . . 5.70(19) ?
    C8 N1 C1 C2 . . . . -5.06(13) ?
    C9 N1 C1 C2 . . . . -174.24(10) ?
    O1 C1 C2 O2 . . . . -50.77(15) ?
    N1 C1 C2 O2 . . . . 129.18(10) ?
    O1 C1 C2 C3 . . . . -174.02(12) ?
    N1 C1 C2 C3 . . . . 5.93(12) ?
    O1 C1 C2 C15 . . . . 68.01(15) ?
    N1 C1 C2 C15 . . . . -112.05(11) ?
    O2 C2 C3 C4 . . . . 53.97(17) ?
    C15 C2 C3 C4 . . . . -67.06(16) ?
    C1 C2 C3 C4 . . . . 174.30(13) ?
    O2 C2 C3 C8 . . . . -125.10(11) ?
    C15 C2 C3 C8 . . . . 113.87(11) ?
    C1 C2 C3 C8 . . . . -4.77(12) ?
    C8 C3 C4 C5 . . . . 0.01(18) ?
    C2 C3 C4 C5 . . . . -178.97(12) ?
    C3 C4 C5 C6 . . . . -0.60(19) ?
    C4 C5 C6 C7 . . . . 0.32(19) ?
    C5 C6 C7 C8 . . . . 0.56(18) ?
    C6 C7 C8 C3 . . . . -1.17(18) ?
    C6 C7 C8 N1 . . . . 176.39(11) ?
    C4 C3 C8 C7 . . . . 0.91(19) ?
    C2 C3 C8 C7 . . . . -179.91(11) ?
    C4 C3 C8 N1 . . . . -177.05(11) ?
    C2 C3 C8 N1 . . . . 2.13(14) ?
    C1 N1 C8 C7 . . . . -175.84(12) ?
    C9 N1 C8 C7 . . . . -6.55(19) ?
    C1 N1 C8 C3 . . . . 1.96(14) ?
    C9 N1 C8 C3 . . . . 171.25(11) ?
    C1 N1 C9 C14 . . . . -123.26(13) ?
    C8 N1 C9 C14 . . . . 68.92(15) ?
    C1 N1 C9 C10 . . . . 57.36(16) ?
    C8 N1 C9 C10 . . . . -110.45(13) ?
    C14 C9 C10 C11 . . . . -0.27(18) ?
    N1 C9 C10 C11 . . . . 179.09(10) ?
    C9 C10 C11 C12 . . . . -0.49(18) ?
    C10 C11 C12 C13 . . . . 0.53(19) ?
    C11 C12 C13 C14 . . . . 0.19(19) ?
    C10 C9 C14 C13 . . . . 0.99(18) ?
    N1 C9 C14 C13 . . . . -178.38(11) ?
    C12 C13 C14 C9 . . . . -0.94(18) ?
    C17 N4 C15 C16 . . . . 4.68(12) ?
    C18 N4 C15 C16 . . . . 155.35(10) ?
    C17 N4 C15 C2 . . . . 126.01(10) ?
    C18 N4 C15 C2 . . . . -83.31(13) ?
    O2 C2 C15 N4 . . . . 52.11(12) ?
    C3 C2 C15 N4 . . . . 178.14(9) ?
    C1 C2 C15 N4 . . . . -69.27(13) ?
    O2 C2 C15 C16 . . . . 166.73(9) ?
    C3 C2 C15 C16 . . . . -67.24(13) ?
    C1 C2 C15 C16 . . . . 45.36(13) ?
    C17 N2 C16 O3 . . . . 178.51(12) ?
    C17 N2 C16 C15 . . . . -1.87(13) ?
    N4 C15 C16 O3 . . . . 177.90(11) ?
    C2 C15 C16 O3 . . . . 55.19(15) ?
    N4 C15 C16 N2 . . . . -1.74(12) ?
    C2 C15 C16 N2 . . . . -124.45(11) ?
    C15 N4 C17 N3 . . . . 172.92(11) ?
    C18 N4 C17 N3 . . . . 22.09(18) ?
    C15 N4 C17 N2 . . . . -6.58(13) ?
    C18 N4 C17 N2 . . . . -157.41(11) ?
    C16 N2 C17 N3 . . . . -174.16(11) ?
    C16 N2 C17 N4 . . . . 5.35(14) ?
loop_
    _geom_hbond_atom_site_label_D
    _geom_hbond_atom_site_label_H
    _geom_hbond_atom_site_label_A
    _geom_hbond_site_symmetry_A
    _geom_hbond_distance_DH
    _geom_hbond_distance_HA
    _geom_hbond_distance_DA
    _geom_hbond_angle_DHA
    O2 H2 O1S . 0.84 2.19 2.9579(14) 152.0
    O2 H2 O3 1_655 0.84 2.58 3.2440(12) 136.6
    N3 H3A O1 2_655 0.88 2.02 2.8898(13) 169.3
    N3 H3B N2 2 0.88 2.06 2.9391(15) 173.5
    O1S H1S O3 1_655 0.84 1.89 2.7048(13) 162.3
