# Supplementary material for: 3-(2-Amino-1-methyl-4-oxo-4,5-dihydro-1H-imidazol-5-yl)-3-hydr­oxy-1-phenyl­indolin-2-one ethanol solvate
Source: Acta Crystallogr Sect E Struct Rep Online. 2009 Sep 12;65(Pt 10):o2439–40. doi: 10.1107/S1600536809033881 (PMC2970360; doi:10.1107/S1600536809033881)
Supplement: Supplementary file 2 [file e-65-o2439-Isup2.hkl]

# 
# h,k,l, Fc-squared, Fo-squared, sigma(Fo-squared) and status flag 
# 
data_I
_shelx_title ' x09075 in P-1' 
_shelx_refln_list_code          4 
_shelx_F_calc_maximum      139.47 
_exptl_crystal_F_000       404.00 
_reflns_d_resolution_high  0.8300 
 
loop_ 
 _symmetry_equiv_pos_as_xyz 
 'x, y, z' 
 '-x, -y, -z' 
 
_cell_length_a     7.4912 
_cell_length_b    11.0018 
_cell_length_c    12.0835 
_cell_angle_alpha  78.152 
_cell_angle_beta   74.413 
_cell_angle_gamma  74.090 
 
_shelx_F_squared_multiplier     1.000 
 
loop_ 
 _refln_index_h 
 _refln_index_k 
 _refln_index_l 
 _refln_F_squared_calc 
 _refln_F_squared_meas 
 _refln_F_squared_sigma 
 _refln_observed_status 
   1   0   0     1459.64     1535.21     32.44 o 
   2   0   0     1180.89     1105.12     23.38 o 
   3   0   0       96.05       84.25      1.88 o 
   4   0   0      433.10      463.79     10.83 o 
   5   0   0       96.84       98.52      1.94 o 
   6   0   0       27.40       25.32      0.74 o 
   7   0   0       35.49       31.64      0.84 o 
   8   0   0       19.29       23.65      0.91 o 
  -8   1   0       36.03       40.74      1.54 o 
  -7   1   0       24.27       21.06      0.61 o 
  -6   1   0       43.55       48.56      1.22 o 
  -5   1   0        9.97        8.75      0.28 o 
  -4   1   0       96.67      105.57      2.94 o 
  -3   1   0        4.53        6.02      0.32 o 
  -2   1   0     1772.78     1670.22     35.41 o 
  -1   1   0     3980.85     3899.83     82.14 o 
   0   1   0       27.07       37.05      1.02 o 
   1   1   0     4151.03     4284.85    155.27 o 
   2   1   0     2103.20     1890.35     43.84 o 
   3   1   0     3835.29     4146.70     95.91 o 
   4   1   0      142.33      126.06      3.93 o 
   5   1   0       80.86       74.12      1.49 o 
   6   1   0      454.77      444.11     11.50 o 
   7   1   0      114.47      110.12      2.61 o 
   8   1   0        1.34        2.11      0.21 o 
  -8   2   0       80.18       75.41      2.75 o 
  -7   2   0        1.35        0.81      0.32 o 
  -6   2   0        1.01        0.47      0.17 o 
  -5   2   0      278.83      286.57      5.30 o 
  -4   2   0       61.32       56.62      1.07 o 
  -3   2   0      172.33      171.76      4.11 o 
  -2   2   0      941.45      917.41     23.99 o 
  -1   2   0     2066.83     2084.52     53.90 o 
   0   2   0      824.67      818.32     21.31 o 
   1   2   0      970.46      875.56     22.66 o 
   2   2   0      188.97      177.02      5.67 o 
   3   2   0        0.07        0.53      0.23 o 
   4   2   0       46.74       51.19      2.16 o 
   5   2   0       86.57       98.80      1.89 o 
   6   2   0       45.46       41.22      0.86 o 
   7   2   0       15.43       21.19      1.18 o 
   8   2   0        0.07        0.14      0.20 o 
  -7   3   0       52.36       58.51      1.79 o 
  -6   3   0        0.13        0.12      0.22 o 
  -5   3   0       73.57       72.08      1.84 o 
  -4   3   0        0.25        0.33      0.25 o 
  -3   3   0        0.60       -0.01      0.31 o 
  -2   3   0      164.22      176.02      4.70 o 
  -1   3   0        8.29        6.60      0.45 o 
   0   3   0        3.60        4.61      0.35 o 
   1   3   0      560.81      531.16     15.80 o 
   2   3   0       89.01       73.78      2.27 o 
   3   3   0      452.75      464.72     11.96 o 
   4   3   0       12.31       21.40      0.94 o 
   5   3   0       99.90       96.10      1.72 o 
   6   3   0      603.17      638.25     12.51 o 
   7   3   0       54.11       62.65      1.71 o 
   8   3   0       17.79       17.74      0.58 o 
  -7   4   0       81.66       72.56      3.08 o 
  -6   4   0      321.09      344.04      8.98 o 
  -5   4   0       95.77       99.84      2.69 o 
  -4   4   0       14.14       14.24      0.52 o 
  -3   4   0      397.95      402.26      7.98 o 
  -2   4   0      109.24      137.68      4.33 o 
  -1   4   0      201.70      214.99      6.58 o 
   0   4   0      248.95      270.03      9.86 o 
   1   4   0      154.21      161.94      6.02 o 
   2   4   0      116.68      116.67      3.51 o 
   3   4   0      135.77      136.36      4.17 o 
   4   4   0      161.48      182.08      5.57 o 
   5   4   0        3.60        2.44      0.39 o 
   6   4   0       73.82       59.02      1.19 o 
   7   4   0      116.33      130.89      3.05 o 
   8   4   0        0.37        0.57      0.22 o 
  -7   5   0        8.50        6.53      0.50 o 
  -6   5   0      194.40      195.01      5.15 o 
  -5   5   0        3.78        3.79      0.25 o 
  -4   5   0        2.03        1.44      0.18 o 
  -3   5   0       47.74       43.72      0.84 o 
  -2   5   0       40.11       51.44      1.30 o 
  -1   5   0      317.23      355.00     10.79 o 
   0   5   0      287.64      278.89      8.47 o 
   1   5   0       83.41       85.20      4.78 o 
   2   5   0      314.68      319.91      9.44 o 
   3   5   0        0.00        0.19      0.39 o 
   4   5   0       26.53       18.96      0.45 o 
   5   5   0      334.49      318.27      5.36 o 
   6   5   0       28.86       26.26      0.61 o 
   7   5   0        0.00        0.01      0.24 o 
   8   5   0        2.72        2.60      0.21 o 
  -6   6   0       46.39       47.19      1.27 o 
  -5   6   0      543.66      587.95     15.04 o 
  -4   6   0       21.75       20.35      0.77 o 
  -3   6   0      539.00      537.60      9.20 o 
  -2   6   0      305.34      306.41      8.99 o 
  -1   6   0        0.12        0.90      0.39 o 
   0   6   0        0.92        0.06      0.43 o 
   1   6   0      405.23      432.09     23.07 o 
   2   6   0       11.75       14.90      1.01 o 
   3   6   0      183.52      167.71      3.66 o 
   4   6   0       37.62       31.32      0.89 o 
   5   6   0      459.62      468.25      9.29 o 
   6   6   0      133.95      128.08      2.69 o 
   7   6   0      117.38      106.77      2.50 o 
   8   6   0       11.46        8.42      0.33 o 
  -5   7   0       41.50       42.49      1.18 o 
  -4   7   0       66.09       62.07      1.84 o 
  -3   7   0      184.37      174.67      4.33 o 
  -2   7   0      430.60      405.70      7.44 o 
  -1   7   0      137.66      136.46      3.19 o 
   0   7   0      204.55      199.08      4.50 o 
   1   7   0       69.38       78.12      1.60 o 
   2   7   0      179.16      176.90      3.41 o 
   3   7   0       24.80       20.94      0.46 o 
   4   7   0        0.25        0.43      0.17 o 
   5   7   0        6.03        4.70      0.25 o 
   6   7   0      155.78      157.67      4.49 o 
   7   7   0       12.37       12.04      0.37 o 
   8   7   0       24.50       19.16      0.76 o 
  -5   8   0       30.77       28.63      0.96 o 
  -4   8   0      167.33      183.33      4.53 o 
  -3   8   0       28.18       31.64      0.87 o 
  -2   8   0      206.92      186.47      4.74 o 
  -1   8   0      315.09      308.79      7.58 o 
   0   8   0      170.59      158.30      3.17 o 
   1   8   0      108.31      114.72      2.28 o 
   2   8   0      261.69      254.03      4.88 o 
   3   8   0       73.35       68.54      1.29 o 
   4   8   0       12.05       11.06      0.47 o 
   5   8   0       95.62       89.19      2.17 o 
   6   8   0       96.94      100.56      2.89 o 
   7   8   0        0.12        0.04      0.28 o 
  -4   9   0       12.43       11.17      0.42 o 
  -3   9   0       19.35       18.53      0.54 o 
  -2   9   0       21.24       24.20      0.95 o 
  -1   9   0       48.86       43.42      1.34 o 
   0   9   0       76.24       77.14      2.09 o 
   1   9   0       94.46       93.13      2.53 o 
   2   9   0      368.42      376.34      7.22 o 
   3   9   0      136.60      136.44      2.66 o 
   4   9   0        2.32        1.48      0.27 o 
   5   9   0       16.83       17.96      0.57 o 
   6   9   0       14.16       15.68      0.74 o 
   7   9   0       95.15       95.85      3.33 o 
  -3  10   0       35.06       38.70      0.94 o 
  -2  10   0       10.67        9.81      0.51 o 
  -1  10   0      449.32      453.12     12.44 o 
   0  10   0      239.93      252.19      5.89 o 
   1  10   0       88.40       83.53      2.57 o 
   2  10   0       13.85       16.81      0.63 o 
   3  10   0        2.49        2.46      0.30 o 
   4  10   0        0.06        0.44      0.45 o 
   5  10   0      579.07      614.44     16.45 o 
   6  10   0      174.42      178.51      6.12 o 
  -2  11   0       52.47       41.22      1.51 o 
  -1  11   0        5.96        6.88      0.48 o 
   0  11   0       60.48       69.91      2.52 o 
   1  11   0        0.37        0.01      0.20 o 
   2  11   0       15.79       15.82      0.73 o 
   3  11   0       82.19       83.54      2.31 o 
   4  11   0      127.73      130.52      4.25 o 
   5  11   0        0.69        0.50      0.26 o 
   6  11   0       24.74       22.79      1.22 o 
  -1  12   0        0.13        0.15      0.20 o 
   0  12   0        0.21        1.31      0.24 o 
   1  12   0        3.24        0.99      0.20 o 
   2  12   0        1.82        0.54      0.30 o 
   3  12   0       25.28       27.65      1.40 o 
   4  12   0       27.57       21.72      1.75 o 
  -4 -12   1       18.59       15.45      0.88 o 
  -3 -12   1      179.60      182.74      8.04 o 
  -2 -12   1      162.46      148.78      5.62 o 
  -1 -12   1       97.25       96.83      3.06 o 
   0 -12   1        3.75        2.41      0.26 o 
   1 -12   1        2.34        1.22      0.51 o 
  -5 -11   1       10.26        9.28      0.47 o 
  -4 -11   1      315.53      323.88      8.67 o 
  -3 -11   1      314.50      314.07     11.49 o 
  -2 -11   1       80.57       93.87      2.61 o 
  -1 -11   1       68.91       76.86      2.16 o 
   0 -11   1       77.68       76.62      2.91 o 
   1 -11   1       57.98       53.02      1.93 o 
   2 -11   1      112.00      120.44      4.21 o 
  -6 -10   1       15.34       18.25      0.75 o 
  -5 -10   1       30.85       36.19      1.09 o 
  -4 -10   1      656.44      690.54     18.46 o 
  -3 -10   1      312.69      330.11      8.83 o 
  -2 -10   1      538.04      525.18     18.16 o 
  -1 -10   1        8.22        6.64      0.38 o 
   0 -10   1       71.44       83.65      2.02 o 
   1 -10   1       78.78       86.16      3.09 o 
   2 -10   1        2.00        1.76      0.23 o 
   3 -10   1        0.06       -0.10      0.15 o 
  -7  -9   1       67.05       65.67      2.30 o 
  -6  -9   1        0.03       -0.13      0.27 o 
  -5  -9   1       47.62       50.50      1.46 o 
  -4  -9   1        0.87        0.48      0.24 o 
  -3  -9   1       73.53       73.33      2.06 o 
  -2  -9   1       11.29       15.94      0.49 o 
  -1  -9   1      877.66      865.54     21.21 o 
   0  -9   1       13.61       15.00      0.53 o 
   1  -9   1       49.28       46.21      1.17 o 
   2  -9   1      130.85      131.70      4.91 o 
   3  -9   1        1.11        1.33      0.21 o 
   4  -9   1       97.99      104.99      2.73 o 
  -7  -8   1       14.58       10.15      0.51 o 
  -6  -8   1       65.64       61.70      2.84 o 
  -5  -8   1      206.39      211.48      5.16 o 
  -4  -8   1       55.82       54.53      1.89 o 
  -3  -8   1      119.50      119.88      2.91 o 
  -2  -8   1      426.08      416.46      8.69 o 
  -1  -8   1      121.40      144.41      3.44 o 
   0  -8   1        0.64        1.18      0.18 o 
   1  -8   1      174.87      169.96      3.42 o 
   2  -8   1      123.29      119.38      3.42 o 
   3  -8   1      232.35      234.75      5.38 o 
   4  -8   1        6.11        4.77      0.24 o 
   5  -8   1        7.29        6.37      0.33 o 
  -7  -7   1       10.85       13.40      0.37 o 
  -6  -7   1        5.44        7.04      0.41 o 
  -5  -7   1       43.12       48.23      1.28 o 
  -4  -7   1       11.47       11.75      0.40 o 
  -3  -7   1        2.84        4.23      0.25 o 
  -2  -7   1      508.19      519.28     10.76 o 
  -1  -7   1      138.52      140.86      2.75 o 
   0  -7   1      188.60      180.73      3.59 o 
   1  -7   1      152.30      145.16      2.93 o 
   2  -7   1      587.30      567.81     10.37 o 
   3  -7   1      144.13      136.75      2.93 o 
   4  -7   1      302.58      300.25      7.61 o 
   5  -7   1        0.74        0.76      0.22 o 
   6  -7   1       26.47       23.25      1.08 o 
  -8  -6   1       21.88       23.58      0.66 o 
  -7  -6   1       14.60       11.37      0.39 o 
  -6  -6   1      157.60      160.17      3.35 o 
  -5  -6   1       29.50       29.84      0.73 o 
  -4  -6   1       62.69       60.66      1.29 o 
  -3  -6   1      214.24      187.94      4.09 o 
  -2  -6   1       67.38       76.35      4.12 o 
  -1  -6   1      595.80      627.64     32.16 o 
   0  -6   1        3.32        5.36      0.40 o 
   1  -6   1       59.10       56.39      1.98 o 
   2  -6   1      322.30      309.73      8.34 o 
   3  -6   1       37.17       43.88      0.96 o 
   4  -6   1      159.76      161.61      4.56 o 
   5  -6   1      850.41      925.54     23.60 o 
   6  -6   1       10.86       11.59      0.43 o 
  -8  -5   1        4.28        5.01      0.26 o 
  -7  -5   1      203.84      206.47      4.75 o 
  -6  -5   1        2.20        1.37      0.19 o 
  -5  -5   1      173.56      159.77      2.71 o 
  -4  -5   1       20.27       13.76      0.40 o 
  -3  -5   1      719.61      769.05     27.74 o 
  -2  -5   1        0.32        1.36      0.44 o 
  -1  -5   1       57.78       48.81      2.68 o 
   0  -5   1      120.48      108.99      4.22 o 
   1  -5   1      244.18      281.37      8.58 o 
   2  -5   1      538.37      571.43     15.45 o 
   3  -5   1       63.22       58.64      1.09 o 
   4  -5   1       23.42       26.12      0.59 o 
   5  -5   1      107.67      116.60      2.74 o 
   6  -5   1       32.43       34.78      0.87 o 
   7  -5   1        9.34        9.95      0.76 o 
  -8  -4   1       92.00       85.95      2.65 o 
  -7  -4   1      139.05      144.42      3.35 o 
  -6  -4   1       19.68       26.16      0.69 o 
  -5  -4   1      329.06      323.27      5.53 o 
  -4  -4   1        6.47        6.68      0.31 o 
  -3  -4   1      191.88      180.58      5.49 o 
  -2  -4   1      225.87      199.26      6.00 o 
  -1  -4   1     2412.44     2310.20     53.10 o 
   0  -4   1     1254.49     1175.07     44.43 o 
   1  -4   1      711.21      731.92     22.06 o 
   2  -4   1        0.17       -0.16      0.31 o 
   3  -4   1        9.03        5.02      0.20 o 
   4  -4   1      143.00      146.78      3.23 o 
   5  -4   1      159.88      183.51      4.26 o 
   6  -4   1      110.49      117.27      2.76 o 
   7  -4   1       85.36       84.69      2.17 o 
  -8  -3   1      168.89      175.01      4.54 o 
  -7  -3   1        7.53        3.54      0.27 o 
  -6  -3   1        0.00        0.03      0.10 o 
  -5  -3   1       12.27       12.16      0.31 o 
  -4  -3   1       93.92      113.36      3.59 o 
  -3  -3   1      393.67      465.43     13.87 o 
  -2  -3   1      456.55      454.20     18.60 o 
  -1  -3   1      446.62      418.10      9.96 o 
   0  -3   1       47.12       37.33      1.17 o 
   1  -3   1       16.25       11.88      0.51 o 
   2  -3   1       81.03      104.72      2.87 o 
   3  -3   1       57.47       53.55      1.61 o 
   4  -3   1      115.08      107.45      2.22 o 
   5  -3   1      124.17      127.89      3.26 o 
   6  -3   1      134.22      136.48      3.24 o 
   7  -3   1       46.40       48.76      1.52 o 
  -8  -2   1       33.22       36.08      1.00 o 
  -7  -2   1        0.26        0.65      0.38 o 
  -6  -2   1      264.52      249.45      5.96 o 
  -5  -2   1      111.99      114.90      2.19 o 
  -4  -2   1     2540.37     2858.99     84.83 o 
  -3  -2   1      113.45      106.56      2.88 o 
  -2  -2   1     3768.88     3935.90    101.22 o 
  -1  -2   1        3.51        4.07      0.28 o 
   0  -2   1     3473.05     3435.73    103.32 o 
   1  -2   1     1088.04     1013.21     26.51 o 
   2  -2   1        8.61        3.70      0.24 o 
   3  -2   1      276.04      295.34      6.94 o 
   4  -2   1       57.65       61.11      1.43 o 
   5  -2   1      529.41      523.31      8.88 o 
   6  -2   1        9.65        8.44      0.30 o 
   7  -2   1      437.71      457.89     16.83 o 
   8  -2   1        4.09        4.58      0.22 o 
  -8  -1   1       13.31       11.23      0.40 o 
  -7  -1   1       31.43       24.77      0.69 o 
  -6  -1   1       93.29       83.90      2.50 o 
  -5  -1   1       63.23       66.00      1.52 o 
  -4  -1   1       59.05       68.91      2.16 o 
  -3  -1   1      715.04      771.04     17.85 o 
  -2  -1   1        4.86        5.47      0.37 o 
  -1  -1   1     3631.70     3697.11    110.55 o 
   0  -1   1     4008.20     4174.97    125.33 o 
   1  -1   1        2.81        0.58      0.16 o 
   2  -1   1      169.12      168.51      3.62 o 
   3  -1   1      247.01      248.40      5.33 o 
   4  -1   1       17.77       17.12      0.71 o 
   5  -1   1      111.95      108.31      1.95 o 
   6  -1   1      264.24      246.23      7.25 o 
   7  -1   1      279.47      272.33      6.40 o 
   8  -1   1        2.71        1.43      0.15 o 
  -8   0   1       22.57       25.71      1.03 o 
  -7   0   1       30.75       33.06      0.87 o 
  -6   0   1      158.37      156.28      4.13 o 
  -5   0   1      280.90      305.26      6.53 o 
  -4   0   1      299.16      312.12      7.36 o 
  -3   0   1       12.59       10.10      0.48 o 
  -2   0   1        9.99        8.98      0.44 o 
  -1   0   1       98.87       89.57      2.43 o 
   0   0   1      903.84      931.46     21.59 o 
   1   0   1     2835.79     3011.82     63.53 o 
   2   0   1     1328.32     1197.43     25.34 o 
   3   0   1       28.57       26.18      0.77 o 
   4   0   1      202.23      213.72      5.67 o 
   5   0   1      446.39      399.71      7.14 o 
   6   0   1       77.77       82.74      2.05 o 
   7   0   1       91.49       94.18      2.25 o 
   8   0   1       25.13       23.98      0.72 o 
  -8   1   1        0.03       -0.05      0.21 o 
  -7   1   1        0.08        0.17      0.19 o 
  -6   1   1      189.13      186.44      4.37 o 
  -5   1   1      264.58      274.03      5.06 o 
  -4   1   1      942.84      976.49     20.83 o 
  -3   1   1     1285.13     1378.36     29.04 o 
  -2   1   1      144.53      149.11      3.22 o 
  -1   1   1       15.70       11.38      0.43 o 
   0   1   1     2833.08     3016.28     89.88 o 
   1   1   1       79.93       49.98      1.40 o 
   2   1   1     4868.28     5219.95    155.34 o 
   3   1   1        2.02        5.45      0.43 o 
   4   1   1      193.88      167.05      4.46 o 
   5   1   1        5.54        6.08      0.35 o 
   6   1   1       65.74       63.48      1.53 o 
   7   1   1      270.54      306.40      7.12 o 
   8   1   1       31.91       30.56      0.87 o 
  -7   2   1        0.17        0.06      0.35 o 
  -6   2   1        4.59        4.26      0.20 o 
  -5   2   1      138.28      134.75      2.28 o 
  -4   2   1      148.50      138.90      2.35 o 
  -3   2   1        3.93        2.73      0.41 o 
  -2   2   1      198.44      202.04      4.34 o 
  -1   2   1       83.71       67.98      1.87 o 
   0   2   1       37.96       27.54      0.72 o 
   1   2   1      111.40       90.41      2.14 o 
   2   2   1     1980.47     1929.99     45.79 o 
   3   2   1     6929.23     7755.19    281.75 o 
   4   2   1      259.77      279.74      8.43 o 
   5   2   1       24.06       26.15      0.59 o 
   6   2   1      324.71      338.23      6.18 o 
   7   2   1       89.43       87.36      2.07 o 
   8   2   1       30.40       34.23      0.99 o 
  -7   3   1      115.49      122.43      3.62 o 
  -6   3   1       25.89       26.29      0.73 o 
  -5   3   1      415.13      427.72     13.79 o 
  -4   3   1       73.41       72.79      1.66 o 
  -3   3   1      101.28       96.20      2.72 o 
  -2   3   1        1.28        0.04      0.21 o 
  -1   3   1       16.29       24.94      0.86 o 
   0   3   1     4817.08     4689.35    121.43 o 
   1   3   1     5678.29     5798.38    172.47 o 
   2   3   1      130.71      129.72      3.03 o 
   3   3   1      187.63      204.30      5.33 o 
   4   3   1      363.72      432.51     12.93 o 
   5   3   1       52.24       51.44      1.14 o 
   6   3   1      195.79      198.45      3.46 o 
   7   3   1       14.38       13.76      0.47 o 
   8   3   1       57.11       65.44      1.76 o 
  -7   4   1       22.44       20.93      0.86 o 
  -6   4   1      147.48      159.12      3.37 o 
  -5   4   1      184.63      200.25      5.27 o 
  -4   4   1        1.08        1.46      0.22 o 
  -3   4   1      133.35      156.32      2.94 o 
  -2   4   1      244.65      265.49      8.14 o 
  -1   4   1      450.98      473.59     14.31 o 
   0   4   1        1.95        2.10      0.20 o 
   1   4   1     2063.37     1910.61     57.11 o 
   2   4   1      893.19      895.11     32.22 o 
   3   4   1     1302.61     1309.26     33.61 o 
   4   4   1     1497.63     1675.89     49.61 o 
   5   4   1        6.63        6.15      0.26 o 
   6   4   1       22.87       20.44      0.52 o 
   7   4   1        3.56        4.55      0.32 o 
   8   4   1        4.30        5.21      0.28 o 
  -6   5   1      200.05      207.02      5.35 o 
  -5   5   1        5.91        6.09      0.28 o 
  -4   5   1       18.64       16.79      0.49 o 
  -3   5   1       56.66       58.84      1.10 o 
  -2   5   1        0.48        0.12      0.17 o 
  -1   5   1      129.37      125.91      3.97 o 
   0   5   1      232.69      284.74      8.64 o 
   1   5   1      119.82      118.14      4.50 o 
   2   5   1      690.72      710.94     25.61 o 
   3   5   1       59.47       73.85      2.84 o 
   4   5   1      145.47      147.61      3.37 o 
   5   5   1      164.49      152.44      3.48 o 
   6   5   1       18.70       15.78      0.48 o 
   7   5   1      229.52      228.66      5.29 o 
   8   5   1        0.40        0.37      0.17 o 
  -6   6   1       31.35       30.01      0.99 o 
  -5   6   1        0.13       -0.46      0.46 o 
  -4   6   1      249.92      269.81      6.65 o 
  -3   6   1        0.01        0.26      0.21 o 
  -2   6   1       11.71        9.15      0.32 o 
  -1   6   1      996.36     1066.47     24.28 o 
   0   6   1      903.46      941.41     34.69 o 
   1   6   1      229.83      250.86     13.53 o 
   2   6   1      616.03      587.21     29.76 o 
   3   6   1      656.18      686.38     16.42 o 
   4   6   1       31.96       38.24      0.84 o 
   5   6   1       57.39       60.75      1.30 o 
   6   6   1      194.02      182.45      5.49 o 
   7   6   1       36.11       38.30      0.97 o 
   8   6   1        1.03        0.62      0.16 o 
  -5   7   1        3.54        3.45      0.27 o 
  -4   7   1       51.62       53.24      1.29 o 
  -3   7   1      521.59      521.11     10.90 o 
  -2   7   1       59.66       69.36      1.32 o 
  -1   7   1       27.55       25.99      0.72 o 
   0   7   1      477.82      477.30     10.55 o 
   1   7   1       30.55       31.61      0.65 o 
   2   7   1        0.14        1.40      0.19 o 
   3   7   1        0.63        0.43      0.15 o 
   4   7   1        1.27        0.53      0.17 o 
   5   7   1       50.42       42.94      0.97 o 
   6   7   1       65.37       64.25      1.90 o 
   7   7   1      428.95      407.68     11.20 o 
   8   7   1       31.88       33.08      1.05 o 
  -5   8   1      246.67      251.05      6.43 o 
  -4   8   1       16.89       17.30      0.78 o 
  -3   8   1      940.14      995.68     22.63 o 
  -2   8   1      137.66      126.04      2.46 o 
  -1   8   1      486.70      510.88     11.28 o 
   0   8   1      164.63      144.40      2.90 o 
   1   8   1      252.40      229.66      4.18 o 
   2   8   1       71.98       61.35      1.24 o 
   3   8   1      151.61      140.03      2.73 o 
   4   8   1        5.98        7.19      0.33 o 
   5   8   1      153.09      152.14      3.64 o 
   6   8   1      216.22      227.24      6.43 o 
   7   8   1        0.42        1.74      0.23 o 
   8   8   1        9.95        7.84      0.40 o 
  -4   9   1        0.97        1.27      0.20 o 
  -3   9   1       36.96       36.60      0.91 o 
  -2   9   1       60.88       63.49      1.52 o 
  -1   9   1       67.17       62.29      1.65 o 
   0   9   1      639.94      615.84     16.08 o 
   1   9   1        1.39        1.29      0.21 o 
   2   9   1       22.79       24.81      0.59 o 
   3   9   1      345.24      352.37      6.78 o 
   4   9   1       38.96       41.53      1.11 o 
   5   9   1      118.07      130.17      3.12 o 
   6   9   1      180.86      180.33      5.11 o 
   7   9   1       15.31       15.34      0.55 o 
  -3  10   1        0.23        0.12      0.15 o 
  -2  10   1      107.59      107.50      6.23 o 
  -1  10   1       63.36       67.59      1.95 o 
   0  10   1        7.61        6.64      0.37 o 
   1  10   1       10.04        9.92      0.61 o 
   2  10   1      189.24      193.99      4.08 o 
   3  10   1       15.08       16.40      0.46 o 
   4  10   1       25.41       27.28      0.88 o 
   5  10   1       15.88       17.26      0.54 o 
   6  10   1        9.83       10.90      0.46 o 
   7  10   1       27.71       24.09      0.90 o 
  -2  11   1       33.34       32.28      1.22 o 
  -1  11   1       12.04       10.40      0.44 o 
   0  11   1        4.25        4.32      0.29 o 
   1  11   1      231.71      222.30      5.62 o 
   2  11   1      334.87      341.40      8.99 o 
   3  11   1      125.13      116.86      3.20 o 
   4  11   1       35.07       33.35      1.57 o 
   5  11   1       57.25       56.13      3.79 o 
   6  11   1        2.72        3.56      0.26 o 
  -1  12   1       10.53       12.02      0.55 o 
   0  12   1       48.96       56.14      2.02 o 
   1  12   1       66.54       66.45      3.40 o 
   2  12   1       17.32       16.71      0.75 o 
   3  12   1        2.29        2.03      0.36 o 
   4  12   1      106.99      100.24      3.63 o 
   5  12   1       35.12       31.86      1.63 o 
   1  13   1       46.18       49.97      2.51 o 
   2  13   1       11.35        7.76      0.74 o 
  -3 -12   2       41.60       33.75      1.63 o 
  -2 -12   2        3.41        2.32      0.24 o 
  -1 -12   2       53.76       59.57      1.67 o 
   0 -12   2       94.82       90.41      4.45 o 
  -5 -11   2      215.00      192.55      9.08 o 
  -4 -11   2        5.61        6.25      0.33 o 
  -3 -11   2       23.87       20.24      0.67 o 
  -2 -11   2       79.35       84.15      2.36 o 
  -1 -11   2       29.34       20.26      0.69 o 
   0 -11   2        0.89        1.17      0.24 o 
   1 -11   2       59.96       68.51      2.45 o 
   2 -11   2       53.86       63.40      2.26 o 
  -6 -10   2       26.39       28.54      1.05 o 
  -5 -10   2      212.64      226.81      6.14 o 
  -4 -10   2       95.21      100.76      2.78 o 
  -3 -10   2      403.84      439.86     10.33 o 
  -2 -10   2       28.13       28.72      0.92 o 
  -1 -10   2       30.64       21.00      0.72 o 
   0 -10   2      152.58      154.17      4.25 o 
   1 -10   2      116.78      101.95      3.62 o 
   2 -10   2      127.20      135.98      5.30 o 
   3 -10   2        1.76        1.60      0.16 o 
  -6  -9   2      314.42      312.22     10.68 o 
  -5  -9   2      342.18      365.26      9.85 o 
  -4  -9   2       76.70       85.05      2.37 o 
  -3  -9   2        0.03        0.07      0.23 o 
  -2  -9   2      134.45      120.04      3.28 o 
  -1  -9   2      205.66      196.48      5.37 o 
   0  -9   2       90.50       82.24      2.33 o 
   1  -9   2        9.02       14.50      0.58 o 
   2  -9   2       25.77       30.05      0.79 o 
   3  -9   2        0.15        0.22      0.20 o 
   4  -9   2      203.76      205.56      5.27 o 
  -7  -8   2      152.73      159.09      7.97 o 
  -6  -8   2       10.82       10.28      0.56 o 
  -5  -8   2      336.43      368.03      9.94 o 
  -4  -8   2      356.70      366.63      9.87 o 
  -3  -8   2      477.06      474.94     10.12 o 
  -2  -8   2       14.81       14.80      0.47 o 
  -1  -8   2      106.00      109.40      2.37 o 
   0  -8   2       50.33       47.95      1.11 o 
   1  -8   2      684.70      658.86     13.93 o 
   2  -8   2      366.22      370.82      7.52 o 
   3  -8   2       15.17       14.68      0.53 o 
   4  -8   2       10.64        9.81      0.54 o 
   5  -8   2       39.61       40.83      1.54 o 
  -7  -7   2       12.55        9.11      0.32 o 
  -6  -7   2        2.74        1.55      0.21 o 
  -5  -7   2       19.46       23.50      1.22 o 
  -4  -7   2       33.08       33.21      0.92 o 
  -3  -7   2       54.10       54.59      1.88 o 
  -2  -7   2       17.95       20.51      0.69 o 
  -1  -7   2      209.16      185.44      5.19 o 
   0  -7   2      474.06      425.07      8.98 o 
   1  -7   2       20.86       16.77      0.47 o 
   2  -7   2       19.01       19.93      0.45 o 
   3  -7   2       53.43       51.85      1.23 o 
   4  -7   2       52.13       60.35      1.53 o 
   5  -7   2      275.65      291.03      7.45 o 
   6  -7   2       25.06       19.11      0.91 o 
  -7  -6   2       45.70       40.28      0.98 o 
  -6  -6   2        3.52        2.60      0.21 o 
  -5  -6   2      565.74      570.86     11.92 o 
  -4  -6   2      111.81      111.37      2.28 o 
  -3  -6   2      194.10      180.64      3.61 o 
  -2  -6   2       72.51       59.51      1.49 o 
  -1  -6   2      180.93      173.13      4.69 o 
   0  -6   2       64.67       73.18      2.03 o 
   1  -6   2        4.81        3.70      0.24 o 
   2  -6   2       15.08       11.54      0.31 o 
   3  -6   2      183.86      186.02      3.45 o 
   4  -6   2       57.31       52.04      1.26 o 
   5  -6   2      111.77      123.82      3.23 o 
   6  -6   2        5.74        3.61      0.23 o 
  -8  -5   2        2.25        2.45      0.20 o 
  -7  -5   2        0.88        2.35      0.20 o 
  -6  -5   2        0.59        0.00      0.18 o 
  -5  -5   2       11.78        8.06      0.29 o 
  -4  -5   2       29.85       34.62      0.68 o 
  -3  -5   2      610.43      613.09     12.55 o 
  -2  -5   2      676.11      665.09     19.72 o 
  -1  -5   2      263.34      276.29     10.17 o 
   0  -5   2        6.08       12.64      0.83 o 
   1  -5   2      643.77      736.91     22.23 o 
   2  -5   2       29.00       25.14      1.00 o 
   3  -5   2        4.06        6.67      0.24 o 
   4  -5   2       81.06       89.78      1.80 o 
   5  -5   2       19.34       22.07      0.72 o 
   6  -5   2       47.24       48.54      1.30 o 
   7  -5   2       84.16       76.04      4.04 o 
  -8  -4   2       72.99       81.70      3.17 o 
  -7  -4   2      158.93      147.51      3.84 o 
  -6  -4   2        3.46        2.99      0.21 o 
  -5  -4   2     1050.70     1063.92     17.99 o 
  -4  -4   2       60.10       64.12      1.72 o 
  -3  -4   2       39.98       45.89      1.58 o 
  -2  -4   2        2.71        2.41      0.33 o 
  -1  -4   2        1.67        2.05      0.30 o 
   0  -4   2     1756.34     1962.28     59.31 o 
   1  -4   2      502.05      545.69     16.48 o 
   2  -4   2      331.82      388.98     14.63 o 
   3  -4   2      330.35      339.66      6.22 o 
   4  -4   2       70.59       77.26      1.60 o 
   5  -4   2        4.45        3.96      0.25 o 
   6  -4   2       36.01       38.25      1.11 o 
   7  -4   2        0.38        0.06      0.33 o 
  -8  -3   2       21.74       13.90      0.45 o 
  -7  -3   2        4.09        6.16      0.33 o 
  -6  -3   2       20.33       22.67      0.62 o 
  -5  -3   2       12.74       12.89      0.35 o 
  -4  -3   2       41.84       47.31      1.25 o 
  -3  -3   2        0.13       -0.26      0.43 o 
  -2  -3   2     1646.76     1722.75     51.14 o 
  -1  -3   2      375.89      337.13     14.55 o 
   0  -3   2      377.10      391.12     16.85 o 
   1  -3   2      996.27     1057.17     27.60 o 
   2  -3   2        7.24       10.78      0.63 o 
   3  -3   2     1431.56     1527.71     46.19 o 
   4  -3   2       53.62       46.52      1.11 o 
   5  -3   2       76.57       76.18      2.10 o 
   6  -3   2       38.90       38.35      1.00 o 
   7  -3   2        0.72        0.57      0.21 o 
  -8  -2   2        2.54        3.21      0.20 o 
  -7  -2   2      173.02      194.69      5.07 o 
  -6  -2   2       97.80       97.99      2.37 o 
  -5  -2   2        0.40        1.02      0.18 o 
  -4  -2   2       99.07      100.03      1.90 o 
  -3  -2   2     1027.79     1162.56     34.43 o 
  -2  -2   2        0.24        3.01      0.32 o 
  -1  -2   2      111.31      106.87      3.28 o 
   0  -2   2      276.77      283.92      8.53 o 
   1  -2   2      310.79      298.26      7.82 o 
   2  -2   2      815.94      736.99     19.20 o 
   3  -2   2      216.49      236.62      6.27 o 
   4  -2   2       45.83       47.54      1.14 o 
   5  -2   2      282.13      261.64      5.33 o 
   6  -2   2      222.17      215.20      4.02 o 
   7  -2   2      117.26      127.11      3.82 o 
   8  -2   2       11.99       11.03      0.51 o 
  -8  -1   2       12.00       10.88      0.74 o 
  -7  -1   2       79.31       88.85      2.11 o 
  -6  -1   2       29.20       34.37      1.94 o 
  -5  -1   2      358.54      383.62      8.96 o 
  -4  -1   2      544.63      566.66     11.15 o 
  -3  -1   2      195.50      239.92      6.31 o 
  -2  -1   2        5.33        9.30      0.41 o 
  -1  -1   2      106.44      135.56      4.14 o 
   0  -1   2     4657.75     4880.25    112.51 o 
   1  -1   2     7727.20     8933.19    456.38 o 
   2  -1   2        9.06        8.86      0.37 o 
   3  -1   2        8.04        8.42      0.40 o 
   4  -1   2      133.74      139.45      3.81 o 
   5  -1   2       11.88        6.05      0.27 o 
   6  -1   2       27.19       26.77      0.92 o 
   7  -1   2        2.90        2.64      0.21 o 
   8  -1   2        2.33        1.50      0.16 o 
  -8   0   2      135.67      132.70      5.08 o 
  -7   0   2      113.46      123.52      3.04 o 
  -6   0   2      213.41      209.12      5.50 o 
  -5   0   2      144.56      153.41      3.63 o 
  -4   0   2      380.54      381.04      7.58 o 
  -3   0   2        6.73        6.63      0.36 o 
  -2   0   2     1609.98     1658.16     38.26 o 
  -1   0   2      605.34      580.25     13.39 o 
   0   0   2       14.25       14.97      0.45 o 
   1   0   2       16.48        9.73      0.50 o 
   2   0   2       93.56       77.63      1.71 o 
   3   0   2       22.77       13.24      0.47 o 
   4   0   2      415.50      447.74     11.65 o 
   5   0   2      642.92      606.97     10.85 o 
   6   0   2      346.19      356.82      8.37 o 
   7   0   2      712.66      739.46     17.07 o 
   8   0   2       38.68       35.24      1.25 o 
  -7   1   2        0.16        0.42      0.16 o 
  -6   1   2       43.38       43.95      1.23 o 
  -5   1   2       80.00       77.44      1.29 o 
  -4   1   2       20.80       15.19      0.39 o 
  -3   1   2      352.45      355.39      7.60 o 
  -2   1   2      181.96      187.01      4.03 o 
  -1   1   2      139.74      105.26      2.53 o 
   0   1   2     1800.14     1614.54     37.39 o 
   1   1   2       79.20       80.56      2.06 o 
   2   1   2      263.16      234.14      6.12 o 
   3   1   2      399.78      393.08      9.14 o 
   4   1   2        2.27        3.79      0.41 o 
   5   1   2       17.26       13.16      0.37 o 
   6   1   2       25.30       23.99      0.87 o 
   7   1   2       96.85      100.41      2.39 o 
   8   1   2        5.33        3.93      0.29 o 
  -7   2   2      119.35      119.21      4.45 o 
  -6   2   2        2.08        2.41      0.18 o 
  -5   2   2      289.67      283.48      5.86 o 
  -4   2   2       24.61       23.09      0.46 o 
  -3   2   2      166.98      172.13      4.14 o 
  -2   2   2      267.92      273.38      6.43 o 
  -1   2   2        3.44        3.96      0.82 o 
   0   2   2     1076.61     1020.35     21.72 o 
   1   2   2     2843.71     2911.42     66.93 o 
   2   2   2     7077.71     7351.64    329.64 o 
   3   2   2      175.91      191.49      6.53 o 
   4   2   2       12.94       21.86      0.95 o 
   5   2   2        7.00        6.69      0.26 o 
   6   2   2        3.36        2.43      0.22 o 
   7   2   2        5.01        3.50      0.23 o 
   8   2   2        4.26        3.29      0.25 o 
  -7   3   2       49.47       44.32      1.36 o 
  -6   3   2       15.67       13.79      0.48 o 
  -5   3   2       42.79       39.53      1.14 o 
  -4   3   2      238.26      230.25      4.98 o 
  -3   3   2      835.27      838.61     17.56 o 
  -2   3   2      202.19      247.38      5.83 o 
  -1   3   2     1930.74     2069.69     54.07 o 
   0   3   2     1884.93     2013.94     43.28 o 
   1   3   2     1727.52     1629.85     31.93 o 
   2   3   2        0.80        1.93      0.20 o 
   3   3   2       40.23       37.94      1.13 o 
   4   3   2      475.20      516.03     13.34 o 
   5   3   2      156.02      164.08      3.24 o 
   6   3   2      208.39      208.94      3.63 o 
   7   3   2       49.61       48.17      1.19 o 
   8   3   2       96.99       99.12      2.61 o 
  -7   4   2        0.02        0.25      0.26 o 
  -6   4   2       88.13       94.45      2.04 o 
  -5   4   2      647.38      695.94     18.19 o 
  -4   4   2       42.34       42.77      1.04 o 
  -3   4   2      192.98      189.64      3.55 o 
  -2   4   2       75.41       86.84      2.83 o 
  -1   4   2       98.93       96.32      3.05 o 
   0   4   2     4713.19     5038.88    159.27 o 
   1   4   2       44.17       50.38      2.02 o 
   2   4   2      374.02      389.64     11.52 o 
   3   4   2      315.06      311.39      8.06 o 
   4   4   2        3.18        6.59      0.41 o 
   5   4   2       43.38       42.16      1.40 o 
   6   4   2      104.11      102.27      1.96 o 
   7   4   2       14.50       17.15      0.55 o 
   8   4   2        2.77        2.79      0.25 o 
  -6   5   2        4.46        4.31      0.26 o 
  -5   5   2        5.65        6.03      0.32 o 
  -4   5   2      505.61      511.97     11.90 o 
  -3   5   2       33.62       31.83      0.71 o 
  -2   5   2      556.63      593.47     13.03 o 
  -1   5   2      993.49     1180.62     35.48 o 
   0   5   2       16.36       18.45      0.76 o 
   1   5   2      325.91      324.94     12.14 o 
   2   5   2      274.25      253.67      7.63 o 
   3   5   2        3.29        4.05      0.35 o 
   4   5   2      881.45      845.32     24.40 o 
   5   5   2        6.31        3.40      0.24 o 
   6   5   2        5.04        5.36      0.23 o 
   7   5   2      298.34      294.58      6.79 o 
   8   5   2       99.42      100.73      2.34 o 
  -6   6   2        1.00        1.84      0.18 o 
  -5   6   2      830.64      904.61     23.15 o 
  -4   6   2      155.45      173.59      4.51 o 
  -3   6   2       26.40       22.72      0.58 o 
  -2   6   2        5.86        3.67      0.17 o 
  -1   6   2     1118.70     1081.02     27.97 o 
   0   6   2     1447.23     1590.78     58.56 o 
   1   6   2      706.38      785.75     23.54 o 
   2   6   2      226.69      196.35      7.22 o 
   3   6   2       59.32       52.70      2.10 o 
   4   6   2       55.44       60.11      1.33 o 
   5   6   2       46.76       48.57      1.20 o 
   6   6   2       87.61       75.70      1.99 o 
   7   6   2      274.07      273.06      7.78 o 
   8   6   2       76.69       74.99      1.77 o 
  -5   7   2      128.44      138.09      3.58 o 
  -4   7   2        1.82        2.16      0.27 o 
  -3   7   2      755.68      770.27     16.09 o 
  -2   7   2       19.19       14.45      0.37 o 
  -1   7   2      261.30      259.39      4.94 o 
   0   7   2      390.24      400.12      8.07 o 
   1   7   2      121.79      101.59      2.11 o 
   2   7   2       66.43       65.56      1.31 o 
   3   7   2      109.64       95.82      1.88 o 
   4   7   2      459.85      454.04      8.29 o 
   5   7   2      692.21      682.24     13.44 o 
   6   7   2       11.47       10.90      0.57 o 
   7   7   2        1.37        0.71      0.23 o 
   8   7   2       60.92       53.95      2.23 o 
  -5   8   2       25.55       24.79      0.70 o 
  -4   8   2       25.92       27.68      0.81 o 
  -3   8   2      116.10      114.82      2.67 o 
  -2   8   2      287.39      276.88      5.30 o 
  -1   8   2      594.09      578.95     12.78 o 
   0   8   2        0.97        1.78      0.31 o 
   1   8   2       64.81       62.29      1.13 o 
   2   8   2      112.51      106.61      2.10 o 
   3   8   2       95.41       89.84      1.78 o 
   4   8   2       10.16        9.77      0.34 o 
   5   8   2        0.04       -0.05      0.28 o 
   6   8   2      106.22      109.13      3.14 o 
   7   8   2       68.09       73.87      2.15 o 
   8   8   2       18.21       19.70      0.78 o 
  -4   9   2       88.86       84.72      2.22 o 
  -3   9   2        1.31        1.37      0.20 o 
  -2   9   2       43.99       42.90      0.94 o 
  -1   9   2       52.17       52.69      1.97 o 
   0   9   2      216.31      205.02      6.11 o 
   1   9   2      167.02      177.65      4.46 o 
   2   9   2        0.19        0.12      0.17 o 
   3   9   2       22.53       22.91      0.56 o 
   4   9   2       36.47       31.63      0.72 o 
   5   9   2       19.65       18.14      0.73 o 
   6   9   2       52.70       56.26      1.68 o 
   7   9   2       10.08        9.62      0.42 o 
  -3  10   2       22.57       20.51      0.54 o 
  -2  10   2      486.69      520.07     18.03 o 
  -1  10   2       67.95       71.44      2.04 o 
   0  10   2      278.09      283.90      7.80 o 
   1  10   2        0.19       -0.07      0.18 o 
   2  10   2        0.19       -0.18      0.18 o 
   3  10   2      125.86      134.61      2.64 o 
   4  10   2       45.08       46.11      1.09 o 
   5  10   2       34.19       29.37      1.31 o 
   6  10   2        0.00        0.11      0.19 o 
   7  10   2       57.52       55.23      1.60 o 
  -2  11   2        0.05       -0.03      0.22 o 
  -1  11   2       40.99       48.50      1.41 o 
   0  11   2        7.08        4.77      0.29 o 
   1  11   2       57.92       57.57      1.68 o 
   2  11   2       20.21       25.95      0.83 o 
   3  11   2        7.35        7.18      0.30 o 
   4  11   2      293.82      289.91      7.79 o 
   5  11   2      185.43      202.00      8.14 o 
   6  11   2       94.80       88.44      5.37 o 
  -1  12   2        5.09        1.42      0.25 o 
   0  12   2      181.63      189.49      5.23 o 
   1  12   2       61.73       48.73      1.40 o 
   2  12   2        3.29        3.48      0.43 o 
   3  12   2        0.68        1.15      0.32 o 
   4  12   2       21.93       21.73      1.22 o 
   5  12   2      136.02      128.81      6.12 o 
   1  13   2        0.09       -0.01      0.36 o 
   2  13   2        1.26        0.69      0.39 o 
  -2 -12   3        9.64       16.25      0.86 o 
  -1 -12   3       21.14       15.12      0.82 o 
  -4 -11   3        0.28        0.76      0.35 o 
  -3 -11   3        4.27        7.09      0.45 o 
  -2 -11   3       97.07       86.85      2.93 o 
  -1 -11   3      109.80      125.69      3.46 o 
   0 -11   3        0.47        2.46      0.26 o 
   1 -11   3      107.54      121.98      4.28 o 
  -5 -10   3        7.12        7.21      0.45 o 
  -4 -10   3       12.98       13.41      0.51 o 
  -3 -10   3        9.43        6.06      0.34 o 
  -2 -10   3       30.03       24.78      0.82 o 
  -1 -10   3        8.64        9.71      0.49 o 
   0 -10   3       25.98       23.08      0.76 o 
   1 -10   3      174.97      165.47      4.55 o 
   2 -10   3        2.20        2.14      0.20 o 
   3 -10   3        7.09        6.15      0.24 o 
  -6  -9   3        0.00        0.23      0.23 o 
  -5  -9   3      153.48      152.88      4.33 o 
  -4  -9   3      191.90      211.66      5.75 o 
  -3  -9   3      188.94      193.02      5.23 o 
  -2  -9   3       63.86       69.48      1.90 o 
  -1  -9   3       12.53       12.21      0.67 o 
   0  -9   3        5.61        1.98      0.27 o 
   1  -9   3       44.72       42.26      1.26 o 
   2  -9   3        3.70        2.79      0.19 o 
   3  -9   3       95.14       87.37      2.03 o 
   4  -9   3        2.80        2.17      0.20 o 
  -6  -8   3       22.69       22.17      0.90 o 
  -5  -8   3       50.76       56.43      2.05 o 
  -4  -8   3      305.69      325.47      8.80 o 
  -3  -8   3      254.59      270.43      7.32 o 
  -2  -8   3       30.77       30.43      0.77 o 
  -1  -8   3      107.48      114.89      2.84 o 
   0  -8   3      550.19      538.54     12.89 o 
   1  -8   3       30.73       31.01      0.82 o 
   2  -8   3        0.01       -0.03      0.16 o 
   3  -8   3       99.44      100.40      2.07 o 
   4  -8   3        1.35        0.86      0.23 o 
   5  -8   3       20.48       22.72      0.79 o 
  -7  -7   3        4.48        2.51      0.18 o 
  -6  -7   3        3.08        2.86      0.21 o 
  -5  -7   3        5.56        5.85      0.28 o 
  -4  -7   3      160.78      170.96      4.67 o 
  -3  -7   3        3.01        3.59      0.35 o 
  -2  -7   3      112.97      113.39      2.49 o 
  -1  -7   3       36.94       35.40      0.85 o 
   0  -7   3       26.86       23.20      0.69 o 
   1  -7   3      142.67      142.86      3.30 o 
   2  -7   3       58.22       53.20      1.02 o 
   3  -7   3        9.24        9.11      0.34 o 
   4  -7   3       32.32       31.87      1.29 o 
   5  -7   3        7.98        8.63      0.38 o 
  -7  -6   3        5.28        4.63      0.25 o 
  -6  -6   3        5.43        6.86      0.32 o 
  -5  -6   3        0.00       -0.20      0.20 o 
  -4  -6   3     1206.01     1234.00     27.12 o 
  -3  -6   3        2.64        3.64      0.29 o 
  -2  -6   3        0.28        0.00      0.16 o 
  -1  -6   3      274.89      255.43      6.66 o 
   0  -6   3      854.05      858.07     16.80 o 
   1  -6   3       31.76       34.47      0.64 o 
   2  -6   3       40.64       36.72      0.71 o 
   3  -6   3       35.85       37.23      0.72 o 
   4  -6   3       27.35       27.49      0.74 o 
   5  -6   3      429.59      445.05     14.01 o 
   6  -6   3        1.37        1.02      0.23 o 
  -7  -5   3        2.63        2.88      0.29 o 
  -6  -5   3      261.02      262.79      5.98 o 
  -5  -5   3      444.76      441.81      8.42 o 
  -4  -5   3       19.57       20.60      0.51 o 
  -3  -5   3     1163.83     1167.16     23.32 o 
  -2  -5   3        1.39        2.02      0.26 o 
  -1  -5   3      393.35      463.31     16.99 o 
   0  -5   3      261.74      263.67      9.78 o 
   1  -5   3      334.68      324.59     12.03 o 
   2  -5   3        0.59        2.14      0.13 o 
   3  -5   3        0.98        0.48      0.13 o 
   4  -5   3       63.98       68.60      1.85 o 
   5  -5   3       92.02      100.01      2.36 o 
   6  -5   3       77.12       80.27      4.24 o 
  -7  -4   3      115.90      111.57      2.91 o 
  -6  -4   3      179.96      168.10      3.48 o 
  -5  -4   3      235.31      240.38      4.35 o 
  -4  -4   3      203.27      207.16      3.64 o 
  -3  -4   3       49.05       49.58      1.24 o 
  -2  -4   3     1076.26     1125.20     33.34 o 
  -1  -4   3      302.43      315.05      9.42 o 
   0  -4   3      144.16      139.59      4.71 o 
   1  -4   3      124.37      137.23      4.29 o 
   2  -4   3      215.22      191.16      5.95 o 
   3  -4   3      526.34      491.41      9.84 o 
   4  -4   3      104.97       99.19      2.02 o 
   5  -4   3       11.19        9.32      0.37 o 
   6  -4   3       52.28       53.21      1.84 o 
   7  -4   3        8.47        8.83      0.47 o 
  -7  -3   3       93.77       86.27      2.28 o 
  -6  -3   3       27.96       29.60      0.89 o 
  -5  -3   3      229.00      209.51      3.41 o 
  -4  -3   3        5.35        1.65      0.13 o 
  -3  -3   3      760.47      866.78     25.74 o 
  -2  -3   3      162.60      168.61      5.15 o 
  -1  -3   3      437.77      420.59     15.45 o 
   0  -3   3      273.14      296.41     11.59 o 
   1  -3   3       83.39       85.27      2.70 o 
   2  -3   3      833.52      944.59     24.62 o 
   3  -3   3      161.36      187.77      5.08 o 
   4  -3   3      318.23      333.53      7.16 o 
   5  -3   3      121.35      117.45      2.96 o 
   6  -3   3        7.38        5.93      0.32 o 
   7  -3   3        3.87        3.41      0.54 o 
  -7  -2   3        9.57        9.58      0.42 o 
  -6  -2   3      442.42      431.93      9.97 o 
  -5  -2   3      356.37      354.50      7.31 o 
  -4  -2   3      137.36      135.08      2.36 o 
  -3  -2   3      297.68      322.59      9.73 o 
  -2  -2   3     1529.73     1758.48     45.50 o 
  -1  -2   3      534.86      535.71     16.04 o 
   0  -2   3      740.74      700.86     18.17 o 
   1  -2   3     3445.34     3572.11    106.96 o 
   2  -2   3       13.13        7.67      0.42 o 
   3  -2   3        0.75        0.10      0.29 o 
   4  -2   3       13.60       14.84      0.42 o 
   5  -2   3       21.14       19.25      0.43 o 
   6  -2   3       94.94      100.21      1.90 o 
   7  -2   3      146.20      140.27      6.92 o 
   8  -2   3        0.06        0.04      0.19 o 
  -7  -1   3       19.28       11.69      0.54 o 
  -6  -1   3       44.26       40.56      1.18 o 
  -5  -1   3       17.11       22.03      0.65 o 
  -4  -1   3       11.12        9.07      0.43 o 
  -3  -1   3       34.40       32.03      1.08 o 
  -2  -1   3       77.58       84.94      2.71 o 
  -1  -1   3        3.16        1.99      0.23 o 
   0  -1   3      281.70      299.52      6.95 o 
   1  -1   3     9089.83     9464.25    483.78 o 
   2  -1   3      274.76      280.72      6.59 o 
   3  -1   3      174.18      174.53      3.79 o 
   4  -1   3      106.56       94.92      2.66 o 
   5  -1   3       10.04       12.11      0.34 o 
   6  -1   3      451.82      441.83     10.32 o 
   7  -1   3        8.53        8.18      0.32 o 
   8  -1   3       28.59       27.76      0.96 o 
  -7   0   3        0.73        1.19      0.16 o 
  -6   0   3        0.45        0.29      0.24 o 
  -5   0   3      180.83      174.48      4.18 o 
  -4   0   3      121.71      105.45      1.73 o 
  -3   0   3      146.54      189.00      4.53 o 
  -2   0   3      685.29      673.00     17.42 o 
  -1   0   3      465.46      450.44     10.43 o 
   0   0   3     1267.77     1151.03     26.74 o 
   1   0   3      704.45      685.51     15.82 o 
   2   0   3        2.07        1.45      0.24 o 
   3   0   3      270.72      259.28      6.05 o 
   4   0   3      323.42      284.37      7.48 o 
   5   0   3      144.12      137.45      2.52 o 
   6   0   3       10.95        8.52      0.41 o 
   7   0   3      146.09      152.27      3.58 o 
   8   0   3        8.97        8.63      0.32 o 
  -7   1   3       38.29       43.75      1.38 o 
  -6   1   3       22.57       20.70      0.62 o 
  -5   1   3       85.27       78.18      1.58 o 
  -4   1   3       10.55        7.20      0.25 o 
  -3   1   3      857.55      936.25     24.38 o 
  -2   1   3      133.57      158.85      4.24 o 
  -1   1   3        0.41        1.51      0.23 o 
   0   1   3      209.66      164.80      3.86 o 
   1   1   3      157.52      119.98      3.18 o 
   2   1   3    19451.04    10780.95    550.83 o 
   3   1   3     1318.84     1447.57     37.32 o 
   4   1   3     1829.17     1927.10     49.48 o 
   5   1   3       84.23       77.86      1.50 o 
   6   1   3      237.24      236.38      5.52 o 
   7   1   3       68.24       72.32      1.75 o 
   8   1   3       22.07       19.72      0.62 o 
  -7   2   3        3.50        2.32      0.27 o 
  -6   2   3       13.22        9.76      0.69 o 
  -5   2   3      596.81      581.10     10.60 o 
  -4   2   3      213.19      223.79      3.58 o 
  -3   2   3       54.75       71.46      1.86 o 
  -2   2   3      261.33      227.44      6.06 o 
  -1   2   3     1145.52     1156.07     24.47 o 
   0   2   3     4188.63     4200.16    108.45 o 
   1   2   3       39.53       53.51      1.70 o 
   2   2   3     2700.34     2675.55     61.58 o 
   3   2   3      485.90      534.59     12.35 o 
   4   2   3     1140.36     1226.34     36.33 o 
   5   2   3      313.49      281.89      4.88 o 
   6   2   3        1.12        0.81      0.17 o 
   7   2   3      865.32      937.45     21.48 o 
   8   2   3      218.27      237.62      6.16 o 
  -7   3   3        8.42        7.18      0.32 o 
  -6   3   3       29.03       30.58      0.81 o 
  -5   3   3       65.58       66.36      2.08 o 
  -4   3   3       10.92       10.43      0.38 o 
  -3   3   3      311.45      332.00      6.18 o 
  -2   3   3     1376.94     1552.24     35.90 o 
  -1   3   3      118.96      144.32      3.88 o 
   0   3   3     1331.05     1358.70     40.79 o 
   1   3   3      374.21      326.54      9.03 o 
   2   3   3      125.24      131.04      3.06 o 
   3   3   3      808.76      917.25     23.59 o 
   4   3   3      280.79      280.63      7.33 o 
   5   3   3        8.19        5.14      0.24 o 
   6   3   3      337.81      327.17      5.37 o 
   7   3   3      193.27      191.20      4.41 o 
   8   3   3       11.75       13.55      0.50 o 
   9   3   3       11.13       13.04      0.79 o 
  -6   4   3        0.44        0.34      0.15 o 
  -5   4   3      312.28      334.38      8.78 o 
  -4   4   3      177.68      175.05      3.83 o 
  -3   4   3        2.87        1.73      0.16 o 
  -2   4   3      145.24      170.79      5.36 o 
  -1   4   3       35.03       39.29      1.40 o 
   0   4   3       29.43       31.08      0.97 o 
   1   4   3       17.02       16.55      0.56 o 
   2   4   3      408.82      435.17     10.00 o 
   3   4   3       94.38       87.53      2.37 o 
   4   4   3       48.01       62.18      1.78 o 
   5   4   3      595.93      592.15     11.44 o 
   6   4   3      339.67      327.27      5.99 o 
   7   4   3      105.20      106.42      2.50 o 
   8   4   3      130.39      143.85      4.40 o 
   9   4   3        8.50       11.62      0.75 o 
  -6   5   3        2.33        2.48      0.18 o 
  -5   5   3      286.65      301.39      6.95 o 
  -4   5   3      613.70      612.76     15.35 o 
  -3   5   3       20.78       20.20      0.51 o 
  -2   5   3        0.20        0.32      0.11 o 
  -1   5   3       22.46       31.83      1.22 o 
   0   5   3        4.42        4.20      0.35 o 
   1   5   3       84.23       91.22      2.66 o 
   2   5   3      411.03      407.91      9.40 o 
   3   5   3      212.49      210.79      6.34 o 
   4   5   3       10.97       16.87      0.53 o 
   5   5   3        0.10       -0.03      0.17 o 
   6   5   3       22.23       25.77      0.63 o 
   7   5   3       93.28       97.32      2.30 o 
   8   5   3        0.00        0.07      0.18 o 
  -6   6   3       60.22       59.04      2.93 o 
  -5   6   3        0.00       -0.23      0.23 o 
  -4   6   3       58.72       65.26      1.77 o 
  -3   6   3      318.35      314.78      5.77 o 
  -2   6   3      204.58      212.91      3.90 o 
  -1   6   3      216.53      206.82      4.36 o 
   0   6   3       45.13       42.29      1.48 o 
   1   6   3     1038.89     1063.00     31.87 o 
   2   6   3       74.41       69.57      3.92 o 
   3   6   3        1.50        1.10      0.18 o 
   4   6   3      166.79      155.08      3.13 o 
   5   6   3        5.88        6.96      0.33 o 
   6   6   3       49.30       44.11      1.23 o 
   7   6   3        1.17        0.66      0.20 o 
   8   6   3        1.36        0.40      0.17 o 
  -5   7   3       54.36       60.69      1.62 o 
  -4   7   3      209.86      229.27      5.92 o 
  -3   7   3      276.04      282.89      6.48 o 
  -2   7   3        4.38        4.70      0.20 o 
  -1   7   3        3.54        2.53      0.18 o 
   0   7   3      153.59      143.95      3.23 o 
   1   7   3      666.74      638.19     11.80 o 
   2   7   3      171.75      167.44      3.05 o 
   3   7   3       28.43       33.33      0.71 o 
   4   7   3        6.02        4.50      0.25 o 
   5   7   3       95.31       90.83      1.93 o 
   6   7   3       16.38       20.40      0.73 o 
   7   7   3        3.71        4.98      0.31 o 
   8   7   3        7.50        4.57      0.26 o 
  -5   8   3        0.16        0.03      0.15 o 
  -4   8   3       91.19       94.05      2.46 o 
  -3   8   3       10.94       10.20      0.38 o 
  -2   8   3       42.02       46.10      0.97 o 
  -1   8   3      167.01      168.63      3.82 o 
   0   8   3       42.55       34.92      0.81 o 
   1   8   3      246.37      243.07      4.53 o 
   2   8   3       51.65       47.95      0.99 o 
   3   8   3      601.08      611.91     11.74 o 
   4   8   3      792.61      809.27     15.49 o 
   5   8   3      174.27      186.25      5.28 o 
   6   8   3       31.66       35.92      1.14 o 
   7   8   3        0.01       -0.22      0.22 o 
   8   8   3        0.58        0.25      0.21 o 
  -4   9   3       74.20       77.51      2.03 o 
  -3   9   3       19.01       18.74      0.53 o 
  -2   9   3        0.06        0.34      0.16 o 
  -1   9   3        0.54        0.26      0.24 o 
   0   9   3      635.77      616.01     15.55 o 
   1   9   3       26.36       23.80      0.83 o 
   2   9   3       21.77       21.15      0.52 o 
   3   9   3      788.45      831.14     15.93 o 
   4   9   3        1.63        2.36      0.25 o 
   5   9   3       27.43       31.61      1.42 o 
   6   9   3        2.70        3.17      0.27 o 
   7   9   3      171.62      164.65      4.67 o 
  -3  10   3        0.10       -0.01      0.13 o 
  -2  10   3        3.66        2.11      0.36 o 
  -1  10   3       86.45       78.51      2.24 o 
   0  10   3       19.82       16.30      0.62 o 
   1  10   3      375.28      380.30      9.13 o 
   2  10   3        5.63        6.73      0.28 o 
   3  10   3      192.85      196.14      3.82 o 
   4  10   3       92.73       95.43      1.90 o 
   5  10   3      135.57      133.42      4.53 o 
   6  10   3       15.35       13.08      0.50 o 
   7  10   3       15.60       17.53      0.58 o 
  -2  11   3        5.29        2.97      0.25 o 
  -1  11   3       55.13       47.96      1.39 o 
   0  11   3       33.45       39.53      1.19 o 
   1  11   3      105.06      101.69      2.84 o 
   2  11   3      752.54      811.17     22.22 o 
   3  11   3       25.48       25.92      0.61 o 
   4  11   3       44.07       42.07      1.10 o 
   5  11   3       35.55       38.71      1.47 o 
   6  11   3       30.84       29.28      1.14 o 
  -1  12   3      132.54      132.63      4.63 o 
   0  12   3       58.35       54.28      1.55 o 
   1  12   3        0.01       -0.01      0.18 o 
   2  12   3        0.02        0.00      0.27 o 
   3  12   3       44.91       47.70      1.69 o 
   5  12   3      123.98      112.95      5.66 o 
   1  13   3        4.36        2.25      0.41 o 
   2  13   3       86.62       80.17      3.98 o 
  -3 -11   4        0.43        0.49      0.25 o 
  -2 -11   4       55.85       60.41      2.05 o 
  -1 -11   4      194.84      206.78      6.83 o 
   0 -11   4      112.29      100.52      5.09 o 
   1 -11   4      106.85       96.23      4.85 o 
  -5 -10   4       15.28       13.05      0.56 o 
  -4 -10   4       10.43        8.78      0.40 o 
  -3 -10   4        1.49        1.93      0.31 o 
  -2 -10   4       62.27       73.21      2.50 o 
  -1 -10   4       66.01       64.68      1.84 o 
   0 -10   4       20.42       25.28      0.81 o 
   1 -10   4       58.10       66.15      1.88 o 
   2 -10   4       24.45       26.72      0.66 o 
  -5  -9   4        7.88        7.57      0.47 o 
  -4  -9   4       44.84       46.12      1.34 o 
  -3  -9   4      316.64      330.29      8.91 o 
  -2  -9   4       24.22       23.72      0.69 o 
  -1  -9   4      119.98      121.36      3.36 o 
   0  -9   4      142.92      138.62      3.83 o 
   1  -9   4      197.88      181.70      3.76 o 
   2  -9   4        4.81        3.19      0.20 o 
   3  -9   4       40.03       41.10      1.25 o 
   4  -9   4        8.77       10.02      0.43 o 
  -6  -8   4        1.61        1.82      0.26 o 
  -5  -8   4       73.83       80.28      2.83 o 
  -4  -8   4       70.40       68.15      1.93 o 
  -3  -8   4        3.88        3.45      0.29 o 
  -2  -8   4       24.75       26.06      0.74 o 
  -1  -8   4       37.53       36.09      1.09 o 
   0  -8   4       90.23      100.99      2.81 o 
   1  -8   4      416.60      393.66      7.97 o 
   2  -8   4       50.44       45.34      0.99 o 
   3  -8   4      437.29      434.48     10.53 o 
   4  -8   4       33.97       33.88      1.14 o 
   5  -8   4       10.33        8.12      0.37 o 
  -6  -7   4       24.13       22.22      0.59 o 
  -5  -7   4      466.84      487.28     13.26 o 
  -4  -7   4      591.00      603.44     15.63 o 
  -3  -7   4        3.22        3.08      0.27 o 
  -2  -7   4        0.84        1.03      0.30 o 
  -1  -7   4       93.49       89.24      1.98 o 
   0  -7   4      268.48      262.68      6.19 o 
   1  -7   4       64.80       75.60      1.50 o 
   2  -7   4        3.01        4.26      0.22 o 
   3  -7   4       11.71       12.44      0.39 o 
   4  -7   4       46.88       46.76      1.53 o 
   5  -7   4        3.16        3.50      0.29 o 
  -7  -6   4        6.01        7.33      0.36 o 
  -6  -6   4      208.42      224.24      5.10 o 
  -5  -6   4       25.53       26.99      0.76 o 
  -4  -6   4       18.88       19.03      0.75 o 
  -3  -6   4       95.31       99.30      2.15 o 
  -2  -6   4      133.75      130.57      2.86 o 
  -1  -6   4      207.08      194.85      3.90 o 
   0  -6   4      135.66      126.04      3.96 o 
   1  -6   4       78.53       74.49      1.70 o 
   2  -6   4      365.35      340.96      6.38 o 
   3  -6   4       35.02       33.09      0.69 o 
   4  -6   4        1.46        1.47      0.22 o 
   5  -6   4      101.07      102.91      3.18 o 
   6  -6   4      158.71      145.57      4.42 o 
  -7  -5   4       45.59       51.39      1.62 o 
  -6  -5   4        5.83        8.39      0.36 o 
  -5  -5   4       82.20       82.72      1.94 o 
  -4  -5   4      317.01      302.62      5.53 o 
  -3  -5   4      125.86      121.21      2.09 o 
  -2  -5   4      355.08      307.27      7.46 o 
  -1  -5   4      221.53      223.36      5.53 o 
   0  -5   4       32.75       52.52      1.72 o 
   1  -5   4      373.48      361.54      7.72 o 
   2  -5   4        9.65        7.71      0.27 o 
   3  -5   4        2.47        2.77      0.17 o 
   4  -5   4       58.53       59.78      1.42 o 
   5  -5   4       82.54       83.27      2.26 o 
   6  -5   4       47.07       46.61      1.67 o 
  -7  -4   4      116.12      119.73      3.66 o 
  -6  -4   4       11.46        9.41      0.37 o 
  -5  -4   4      267.28      269.22      5.61 o 
  -4  -4   4       27.00       22.69      0.55 o 
  -3  -4   4     1254.59     1119.93     25.08 o 
  -2  -4   4       39.76       34.82      0.91 o 
  -1  -4   4      177.35      136.42      4.21 o 
   0  -4   4       47.95       39.52      1.71 o 
   1  -4   4     1304.32     1405.31     51.32 o 
   2  -4   4       31.06       19.23      0.61 o 
   3  -4   4      126.65      118.58      2.39 o 
   4  -4   4        1.71        1.48      0.30 o 
   5  -4   4       15.24       15.99      0.61 o 
   6  -4   4        0.01        0.05      0.20 o 
   7  -4   4      327.18      287.95     38.52 o 
  -7  -3   4        2.84        3.71      0.30 o 
  -6  -3   4       77.41       80.49      2.14 o 
  -5  -3   4      114.60      111.26      2.04 o 
  -4  -3   4       46.85       48.10      0.92 o 
  -3  -3   4      208.32      195.14      3.38 o 
  -2  -3   4      237.70      306.30      9.23 o 
  -1  -3   4        4.86        6.46      1.61 o 
   0  -3   4     3700.98     3889.28    128.08 o 
   1  -3   4      491.72      431.32     13.00 o 
   2  -3   4        1.62        0.86      0.36 o 
   3  -3   4       51.89       43.65      0.96 o 
   4  -3   4       40.76       41.25      1.17 o 
   5  -3   4       78.36       71.73      2.90 o 
   6  -3   4       49.63       53.42      1.34 o 
   7  -3   4       87.76       98.60      3.70 o 
  -7  -2   4       39.27       41.43      1.24 o 
  -6  -2   4       38.11       40.87      1.01 o 
  -5  -2   4        6.63        7.98      0.29 o 
  -4  -2   4      107.64       94.78      1.69 o 
  -3  -2   4       12.44       13.64      0.54 o 
  -2  -2   4      161.92      145.27      4.52 o 
  -1  -2   4     1329.82     1421.38     42.57 o 
   0  -2   4      736.60      779.27     20.14 o 
   1  -2   4     1231.87     1286.55     33.27 o 
   2  -2   4       54.20       41.07      1.94 o 
   3  -2   4      288.58      262.85      8.06 o 
   4  -2   4       13.65       11.54      0.31 o 
   5  -2   4        1.91        2.52      0.18 o 
   6  -2   4      146.86      141.61      2.66 o 
   7  -2   4        6.50        5.37      0.41 o 
   8  -2   4       20.10       19.80      1.10 o 
  -7  -1   4      366.44      359.31      9.26 o 
  -6  -1   4      321.99      339.46      7.85 o 
  -5  -1   4      196.60      183.97      5.74 o 
  -4  -1   4       23.49       20.69      0.58 o 
  -3  -1   4        0.31        0.21      0.33 o 
  -2  -1   4      776.40      825.02     24.76 o 
  -1  -1   4     1285.69     1239.89     28.55 o 
   0  -1   4     2503.73     2557.21     59.07 o 
   1  -1   4     1552.19     1559.27     36.05 o 
   2  -1   4      566.09      563.74     14.63 o 
   3  -1   4       21.09       19.61      0.88 o 
   4  -1   4      234.44      239.62      4.48 o 
   5  -1   4        1.63        0.98      0.17 o 
   6  -1   4        9.40        8.27      0.35 o 
   7  -1   4      237.46      244.99      5.77 o 
   8  -1   4       71.47       69.86      2.62 o 
  -7   0   4        8.97       11.21      0.36 o 
  -6   0   4       51.29       55.94      1.38 o 
  -5   0   4       50.57       42.12      1.77 o 
  -4   0   4       30.13       30.31      0.58 o 
  -3   0   4      413.82      428.77     11.30 o 
  -2   0   4       25.38       21.65      0.93 o 
  -1   0   4      958.30      976.79     22.54 o 
   0   0   4      397.12      365.88      8.50 o 
   1   0   4      303.80      261.41      6.86 o 
   2   0   4     2566.70     2617.09     67.68 o 
   3   0   4     1333.87     1340.84     40.11 o 
   4   0   4       49.08       41.36      1.32 o 
   5   0   4      260.83      260.51      4.78 o 
   6   0   4      134.76      138.98      3.20 o 
   7   0   4        0.14       -0.01      0.35 o 
   8   0   4       16.02       17.37      0.47 o 
  -7   1   4       11.89       12.64      0.49 o 
  -6   1   4       57.07       53.42      1.32 o 
  -5   1   4        4.83        3.36      0.24 o 
  -4   1   4      321.65      293.88      4.45 o 
  -3   1   4      331.30      333.95      5.58 o 
  -2   1   4      294.95      316.45      9.62 o 
  -1   1   4      118.80      120.86      2.90 o 
   0   1   4       62.83       59.23      1.69 o 
   1   1   4      179.65      183.22      4.82 o 
   2   1   4      416.31      472.42     12.28 o 
   3   1   4      118.33      163.72      4.34 o 
   4   1   4       63.47       62.20      1.81 o 
   5   1   4       31.44       23.89      0.51 o 
   6   1   4       51.04       49.45      1.06 o 
   7   1   4        7.68        7.91      0.36 o 
   8   1   4        1.57        1.47      0.23 o 
  -7   2   4       25.15       23.52      0.65 o 
  -6   2   4       16.68       17.74      0.88 o 
  -5   2   4      233.58      231.72      4.32 o 
  -4   2   4       14.86       13.08      0.32 o 
  -3   2   4       79.81       91.17      1.59 o 
  -2   2   4      674.86      808.01     21.12 o 
  -1   2   4      706.27      774.38     20.06 o 
   0   2   4       50.06       44.74      1.31 o 
   1   2   4     1091.28     1122.34     29.10 o 
   2   2   4     4493.93     5083.56    134.92 o 
   3   2   4      160.15      171.52      4.05 o 
   4   2   4      728.99      794.18     20.47 o 
   5   2   4       16.65       16.94      0.39 o 
   6   2   4       53.21       54.21      1.03 o 
   7   2   4        5.22        4.32      0.25 o 
   8   2   4       31.22       28.88      0.85 o 
  -6   3   4        1.79        0.62      0.29 o 
  -5   3   4       41.24       38.95      1.01 o 
  -4   3   4       20.02       17.07      0.77 o 
  -3   3   4       71.01       76.72      1.74 o 
  -2   3   4      389.65      413.34     12.14 o 
  -1   3   4      225.88      249.55      5.91 o 
   0   3   4       12.83       15.94      0.67 o 
   1   3   4      565.22      578.01     16.01 o 
   2   3   4      336.07      333.89     10.03 o 
   3   3   4     1167.30     1291.41     33.19 o 
   4   3   4      383.98      381.79      9.95 o 
   5   3   4     3373.46     3363.83     51.98 o 
   6   3   4      396.38      382.89      6.25 o 
   7   3   4        0.02        0.20      0.21 o 
   8   3   4       75.57       82.24      2.19 o 
   9   3   4       12.01       10.77      0.42 o 
  -6   4   4       89.75       84.08      2.33 o 
  -5   4   4       46.96       46.98      1.33 o 
  -4   4   4      176.46      169.49      5.22 o 
  -3   4   4      126.90      133.30      2.70 o 
  -2   4   4      398.74      424.84      7.86 o 
  -1   4   4        7.35        4.59      0.44 o 
   0   4   4     3070.77     3528.93     91.97 o 
   1   4   4       41.63       38.42      1.15 o 
   2   4   4      417.53      421.12     10.94 o 
   3   4   4      446.24      479.86     12.40 o 
   4   4   4        1.30        3.11      0.34 o 
   5   4   4        1.12        1.85      0.32 o 
   6   4   4      705.48      694.91     12.63 o 
   7   4   4        3.82        2.80      0.23 o 
   8   4   4       26.07       26.36      0.79 o 
   9   4   4       13.04       11.71      0.45 o 
  -6   5   4        1.67        0.38      0.16 o 
  -5   5   4      216.20      211.65      4.89 o 
  -4   5   4      173.89      176.79      4.10 o 
  -3   5   4      611.32      637.46     11.61 o 
  -2   5   4        7.44        7.65      0.24 o 
  -1   5   4       25.37       26.56      0.87 o 
   0   5   4       54.02       62.31      1.79 o 
   1   5   4     2356.08     2649.17     69.00 o 
   2   5   4     1231.27     1218.68     36.43 o 
   3   5   4       30.00       24.06      0.95 o 
   4   5   4      246.65      235.15      4.22 o 
   5   5   4      239.45      229.17      4.40 o 
   6   5   4       13.53       14.22      0.46 o 
   7   5   4        4.92        2.99      0.23 o 
   8   5   4       41.05       39.68      0.98 o 
  -5   6   4       18.45       20.32      0.63 o 
  -4   6   4       34.43       39.16      1.11 o 
  -3   6   4       25.39       23.76      0.63 o 
  -2   6   4       42.46       37.78      0.74 o 
  -1   6   4      182.39      194.73      4.79 o 
   0   6   4      414.81      464.31     12.47 o 
   1   6   4     1074.33     1092.52     32.74 o 
   2   6   4     1087.40     1157.25     42.08 o 
   3   6   4       63.42       56.11      1.19 o 
   4   6   4       72.86       70.69      1.41 o 
   5   6   4       93.69       86.17      1.84 o 
   6   6   4        6.20        3.99      0.34 o 
   7   6   4        0.76        0.58      0.19 o 
   8   6   4       46.99       42.55      1.04 o 
  -5   7   4       44.13       41.97      1.14 o 
  -4   7   4       43.62       44.11      1.22 o 
  -3   7   4       19.20       16.12      0.51 o 
  -2   7   4       40.92       35.17      0.70 o 
  -1   7   4      149.08      149.06      2.44 o 
   0   7   4       49.94       54.34      1.18 o 
   1   7   4      977.83     1008.38     18.88 o 
   2   7   4      100.09       89.79      1.58 o 
   3   7   4        7.70        6.70      0.22 o 
   4   7   4      117.39      126.36      2.78 o 
   5   7   4        9.18       10.13      0.38 o 
   6   7   4       45.55       52.16      1.57 o 
   7   7   4       51.54       51.95      1.95 o 
   8   7   4       17.26       11.47      0.60 o 
  -4   8   4        1.15        0.41      0.20 o 
  -3   8   4        5.84        7.81      0.34 o 
  -2   8   4       16.85       19.29      0.50 o 
  -1   8   4      161.77      149.72      3.48 o 
   0   8   4       31.15       33.19      0.79 o 
   1   8   4      165.36      164.65      3.64 o 
   2   8   4       28.38       29.21      0.61 o 
   3   8   4      115.75      125.76      2.47 o 
   4   8   4       60.60       67.12      1.96 o 
   5   8   4        0.43        0.34      0.20 o 
   6   8   4       62.20       61.61      1.83 o 
   7   8   4       66.48       63.64      1.87 o 
   8   8   4        0.86        1.00      0.33 o 
  -4   9   4      267.09      269.47     11.28 o 
  -3   9   4        3.99        2.13      0.21 o 
  -2   9   4        0.06        0.31      0.17 o 
  -1   9   4     1266.63     1289.03     35.31 o 
   0   9   4      441.22      427.79     11.61 o 
   1   9   4      687.09      686.83     18.01 o 
   2   9   4       31.48       30.06      0.70 o 
   3   9   4      247.22      238.69      4.63 o 
   4   9   4      157.07      157.97      3.09 o 
   5   9   4       65.27       68.29      2.22 o 
   6   9   4        5.79        5.40      0.32 o 
   7   9   4      290.79      300.20      8.47 o 
   8   9   4        0.45        0.76      0.20 o 
  -3  10   4        1.93        2.77      0.19 o 
  -2  10   4       19.51       23.11      0.66 o 
  -1  10   4        2.85        0.95      0.24 o 
   0  10   4        0.22        0.57      0.25 o 
   1  10   4      324.83      338.19      8.15 o 
   2  10   4      713.95      748.97     20.54 o 
   3  10   4       14.90       12.36      0.40 o 
   4  10   4       70.36       71.97      1.81 o 
   5  10   4      238.71      250.01      7.08 o 
   6  10   4        6.57        5.37      0.32 o 
   7  10   4       84.67       84.06      3.00 o 
  -2  11   4       33.78       43.74      1.58 o 
  -1  11   4       29.74       26.36      0.82 o 
   0  11   4       68.20       66.21      1.89 o 
   1  11   4        2.15        1.54      0.22 o 
   2  11   4      147.32      156.00      4.36 o 
   3  11   4       63.48       62.17      1.58 o 
   4  11   4        4.09        3.29      0.26 o 
   5  11   4       76.72       83.62      2.44 o 
   6  11   4        2.07        1.14      0.21 o 
  -1  12   4        0.66        0.15      0.22 o 
   0  12   4       20.27       16.16      0.54 o 
   1  12   4       42.14       42.23      1.23 o 
   2  12   4       10.75        9.32      0.55 o 
   3  12   4        5.76        6.63      0.44 o 
   5  12   4        2.61        4.20      0.47 o 
   2  13   4        9.89       12.72      0.74 o 
  -2 -11   5       42.85       43.68      2.26 o 
  -1 -11   5        4.97        8.92      0.44 o 
   0 -11   5       31.61       26.18      0.95 o 
  -4 -10   5        4.96        4.06      0.78 o 
  -3 -10   5       19.21       14.36      0.83 o 
  -2 -10   5        3.34        3.70      0.32 o 
  -1 -10   5      180.65      176.36      5.85 o 
   0 -10   5       35.72       36.76      1.31 o 
   1 -10   5       18.70       23.13      0.88 o 
   2 -10   5        5.32        4.74      0.21 o 
  -5  -9   5        4.26        2.14      0.26 o 
  -4  -9   5       13.12       16.43      0.66 o 
  -3  -9   5       33.49       42.51      1.24 o 
  -2  -9   5       24.12       23.65      1.07 o 
  -1  -9   5      266.68      286.32      9.92 o 
   0  -9   5        0.35        0.80      0.21 o 
   1  -9   5       24.03       31.57      0.93 o 
   2  -9   5      139.45      140.92      3.17 o 
   3  -9   5        6.13        3.50      0.33 o 
  -5  -8   5        6.76        9.41      0.76 o 
  -4  -8   5      148.01      154.01      6.32 o 
  -3  -8   5       51.49       58.33      1.67 o 
  -2  -8   5      209.73      227.96      6.22 o 
  -1  -8   5        0.01        0.22      0.28 o 
   0  -8   5        4.26        1.44      0.18 o 
   1  -8   5      171.22      160.09      3.61 o 
   2  -8   5      584.40      595.38     13.21 o 
   3  -8   5        5.85        3.87      0.39 o 
   4  -8   5       16.19       15.37      0.62 o 
  -6  -7   5      227.58      230.26      5.86 o 
  -5  -7   5        0.52        0.27      0.19 o 
  -4  -7   5      147.14      144.75      3.69 o 
  -3  -7   5     1164.47     1190.21     23.91 o 
  -2  -7   5       48.16       50.06      1.37 o 
  -1  -7   5      278.40      247.86      4.68 o 
   0  -7   5      156.90      165.19      3.98 o 
   1  -7   5      279.24      274.83      6.14 o 
   2  -7   5       19.31       19.22      0.56 o 
   3  -7   5      223.34      213.52      4.76 o 
   4  -7   5       50.82       56.19      1.93 o 
   5  -7   5       10.77       11.54      0.50 o 
  -6  -6   5        6.28        7.57      0.30 o 
  -5  -6   5        4.10        2.69      0.21 o 
  -4  -6   5      539.20      560.50     12.68 o 
  -3  -6   5      815.43      797.34     14.92 o 
  -2  -6   5      558.56      546.34      9.62 o 
  -1  -6   5      267.44      240.98      4.29 o 
   0  -6   5       37.09       37.82      0.87 o 
   1  -6   5      305.03      293.46      5.62 o 
   2  -6   5      313.31      295.88      6.18 o 
   3  -6   5       20.93       20.17      0.57 o 
   4  -6   5       10.90       11.01      0.46 o 
   5  -6   5        4.66        4.38      0.33 o 
   6  -6   5        2.51        0.61      0.21 o 
  -6  -5   5        0.83        1.53      0.34 o 
  -5  -5   5       46.98       52.60      1.27 o 
  -4  -5   5       34.96       33.22      1.00 o 
  -3  -5   5        5.59        5.58      0.41 o 
  -2  -5   5        2.73        2.88      0.20 o 
  -1  -5   5     1177.75     1058.46     21.50 o 
   0  -5   5       21.75       16.31      0.52 o 
   1  -5   5      127.45      113.09      2.08 o 
   2  -5   5       10.08       11.82      0.35 o 
   3  -5   5        2.12        2.26      0.18 o 
   4  -5   5       56.04       57.89      1.38 o 
   5  -5   5        9.96       13.31      0.43 o 
   6  -5   5      104.41      102.06      3.14 o 
  -7  -4   5        0.83        0.73      0.21 o 
  -6  -4   5        5.25        8.22      0.39 o 
  -5  -4   5        6.23        7.64      0.34 o 
  -4  -4   5      244.72      238.38      4.35 o 
  -3  -4   5       36.62       34.60      0.69 o 
  -2  -4   5        4.15        3.40      0.16 o 
  -1  -4   5      138.62      139.16      2.94 o 
   0  -4   5      632.94      612.61     15.70 o 
   1  -4   5        5.42        8.59      0.27 o 
   2  -4   5       24.21       16.57      0.44 o 
   3  -4   5      352.30      361.67      7.67 o 
   4  -4   5       21.72       23.50      0.92 o 
   5  -4   5      130.44      139.00      3.71 o 
   6  -4   5        2.70        2.32      0.21 o 
   7  -4   5      106.76      102.24      5.40 o 
  -7  -3   5       61.46       61.73      1.92 o 
  -6  -3   5       42.05       44.69      1.45 o 
  -5  -3   5       86.85      102.63      2.67 o 
  -4  -3   5        8.73        8.64      0.30 o 
  -3  -3   5      528.43      513.95      8.78 o 
  -2  -3   5      112.21      110.74      2.09 o 
  -1  -3   5       53.71       53.36      2.24 o 
   0  -3   5        1.52        0.97      0.45 o 
   1  -3   5      143.42      171.65     13.56 o 
   2  -3   5        6.00        4.94      0.65 o 
   3  -3   5      404.73      373.57      8.78 o 
   4  -3   5      242.42      264.62      6.24 o 
   5  -3   5        1.43        0.34      0.25 o 
   6  -3   5       15.86       19.44      0.60 o 
   7  -3   5        2.25        1.49      0.29 o 
  -7  -2   5        8.66       12.39      0.70 o 
  -6  -2   5        0.00       -0.26      0.26 o 
  -5  -2   5       28.22       24.86      0.70 o 
  -4  -2   5       74.10       72.80      1.40 o 
  -3  -2   5       12.69       16.15      0.43 o 
  -2  -2   5      112.38      110.29      4.33 o 
  -1  -2   5       72.73       63.55      2.15 o 
   0  -2   5     2468.45     2623.11     78.76 o 
   1  -2   5      541.86      579.55     15.06 o 
   2  -2   5     1355.52     1371.95     35.48 o 
   3  -2   5        7.31        9.60      0.38 o 
   4  -2   5       32.70       36.52      0.72 o 
   5  -2   5      157.99      153.22      2.64 o 
   6  -2   5        7.81       10.30      0.33 o 
   7  -2   5        0.16        0.23      0.32 o 
   8  -2   5        3.69        2.90      0.31 o 
  -7  -1   5        1.09        0.61      0.15 o 
  -6  -1   5        3.53        1.20      0.19 o 
  -5  -1   5       61.87       79.15      2.16 o 
  -4  -1   5       95.98       93.09      1.89 o 
  -3  -1   5        3.07        3.77      0.21 o 
  -2  -1   5      616.64      711.05     21.39 o 
  -1  -1   5       71.39       52.89      1.54 o 
   0  -1   5      747.37      784.32     20.32 o 
   1  -1   5        0.01        1.10      0.48 o 
   2  -1   5       15.02       14.26      0.74 o 
   3  -1   5      213.92      253.04      9.59 o 
   4  -1   5      122.59      123.33      2.56 o 
   5  -1   5        9.75        9.72      0.43 o 
   6  -1   5       10.57       10.08      0.42 o 
   7  -1   5      137.93      137.86      3.28 o 
   8  -1   5        8.51        7.28      0.41 o 
  -7   0   5       80.17       67.09      3.58 o 
  -6   0   5       48.10       49.71      1.12 o 
  -5   0   5      578.22      600.36     15.64 o 
  -4   0   5       27.53       28.37      0.58 o 
  -3   0   5      897.14      893.21     14.72 o 
  -2   0   5      292.75      282.18      8.63 o 
  -1   0   5      119.83      100.28      2.45 o 
   0   0   5      653.66      604.18     13.99 o 
   1   0   5       66.00       58.08      1.66 o 
   2   0   5     1002.19     1043.76     24.10 o 
   3   0   5      459.22      519.57     13.55 o 
   4   0   5      396.24      394.45      9.31 o 
   5   0   5        0.42        0.21      0.17 o 
   6   0   5       24.84       26.03      0.83 o 
   7   0   5        5.97        5.87      0.31 o 
   8   0   5        8.29        5.22      0.27 o 
  -7   1   5        1.09        0.79      0.30 o 
  -6   1   5       22.36       18.04      1.15 o 
  -5   1   5       77.51       92.23      2.23 o 
  -4   1   5      939.11      878.79     13.13 o 
  -3   1   5        7.00        4.48      0.16 o 
  -2   1   5      756.28      800.33     29.69 o 
  -1   1   5       24.99       22.54      0.83 o 
   0   1   5       89.21       90.31      2.20 o 
   1   1   5      616.70      595.55     13.76 o 
   2   1   5       10.01        6.27      0.39 o 
   3   1   5      376.46      363.59      9.52 o 
   4   1   5      138.22      131.08      3.72 o 
   5   1   5       13.76       18.31      0.54 o 
   6   1   5       44.38       47.10      1.16 o 
   7   1   5        0.10        0.17      0.22 o 
   8   1   5       15.79       14.54      0.59 o 
  -6   2   5      221.51      199.13      7.37 o 
  -5   2   5       31.26       29.49      0.69 o 
  -4   2   5      211.10      205.70      3.43 o 
  -3   2   5        6.80        9.67      0.30 o 
  -2   2   5      109.33      127.73      3.54 o 
  -1   2   5      157.57      178.66      4.79 o 
   0   2   5      175.40      176.14      4.70 o 
   1   2   5       71.58       80.65      2.22 o 
   2   2   5      406.89      438.77     11.41 o 
   3   2   5      720.63      808.14     20.90 o 
   4   2   5      208.37      207.45      5.51 o 
   5   2   5       96.65      102.39      1.74 o 
   6   2   5       81.41       80.19      1.39 o 
   7   2   5      261.70      264.91      6.12 o 
   8   2   5        2.51        2.65      0.23 o 
  -6   3   5      150.15      146.11      4.31 o 
  -5   3   5       96.09       97.65      2.34 o 
  -4   3   5       28.76       28.17      0.81 o 
  -3   3   5      286.49      275.57      5.36 o 
  -2   3   5       42.70       41.00      0.92 o 
  -1   3   5       11.78       15.43      0.61 o 
   0   3   5      933.69      992.54     25.66 o 
   1   3   5      122.09      125.19      3.35 o 
   2   3   5       43.87       52.99      1.76 o 
   3   3   5       37.10       38.95      1.39 o 
   4   3   5     2882.54     3108.39     70.94 o 
   5   3   5      482.88      481.57      7.48 o 
   6   3   5       88.42       91.82      1.50 o 
   7   3   5      136.65      136.61      3.32 o 
   8   3   5       84.62       90.46      2.52 o 
  -6   4   5       11.19        9.90      0.51 o 
  -5   4   5       51.96       48.16      1.19 o 
  -4   4   5      350.84      360.99      9.45 o 
  -3   4   5       13.57       12.82      0.46 o 
  -2   4   5      147.50      140.54      2.45 o 
  -1   4   5      135.77      128.49      4.09 o 
   0   4   5      488.17      529.35     13.85 o 
   1   4   5      752.12      796.99     20.72 o 
   2   4   5       26.28       26.01      0.85 o 
   3   4   5       35.56       40.82      1.43 o 
   4   4   5       65.90       70.85      1.61 o 
   5   4   5      909.12      890.33     14.45 o 
   6   4   5      183.45      178.63      2.97 o 
   7   4   5      558.05      568.97     12.99 o 
   8   4   5       59.76       57.84      1.57 o 
  -5   5   5       12.08       13.38      0.48 o 
  -4   5   5        1.95        1.42      0.20 o 
  -3   5   5      301.41      308.80      6.27 o 
  -2   5   5       69.50       61.08      1.06 o 
  -1   5   5      455.33      460.23     11.06 o 
   0   5   5        1.15        1.93      0.33 o 
   1   5   5      764.09      761.34     19.81 o 
   2   5   5      194.62      182.36      5.57 o 
   3   5   5       11.83       14.83      0.71 o 
   4   5   5      105.14       97.33      1.80 o 
   5   5   5       59.14       58.40      0.98 o 
   6   5   5      613.00      611.44     11.06 o 
   7   5   5      153.77      157.04      3.65 o 
   8   5   5       10.32        8.75      0.35 o 
  -5   6   5        0.12        0.06      0.18 o 
  -4   6   5       18.82       15.36      0.55 o 
  -3   6   5        5.71        4.62      0.35 o 
  -2   6   5      285.73      273.46      4.66 o 
  -1   6   5      103.83      103.22      1.96 o 
   0   6   5      437.89      432.70      8.46 o 
   1   6   5      107.52      115.04      2.27 o 
   2   6   5       70.34       58.65      1.26 o 
   3   6   5      374.20      378.35      8.47 o 
   4   6   5       16.17       17.27      0.56 o 
   5   6   5      382.78      366.43      7.49 o 
   6   6   5      603.76      588.94     10.95 o 
   7   6   5       23.59       23.19      0.85 o 
   8   6   5       10.50        9.64      0.34 o 
  -5   7   5       63.12       54.50      1.69 o 
  -4   7   5       12.65       18.51      0.61 o 
  -3   7   5      576.29      564.59     13.65 o 
  -2   7   5      428.93      450.55      8.55 o 
  -1   7   5      204.69      187.55      3.40 o 
   0   7   5      290.26      274.28      5.57 o 
   1   7   5       50.52       40.21      0.86 o 
   2   7   5      126.07      115.95      2.39 o 
   3   7   5        1.06        0.56      0.17 o 
   4   7   5      387.69      387.66      8.59 o 
   5   7   5        0.03       -0.03      0.19 o 
   6   7   5        0.64        0.41      0.21 o 
   7   7   5       12.17       12.60      0.77 o 
   8   7   5        2.07        1.84      0.25 o 
  -4   8   5       29.80       27.36      0.78 o 
  -3   8   5        0.53        0.02      0.18 o 
  -2   8   5       62.84       64.04      1.36 o 
  -1   8   5      469.19      476.77      9.06 o 
   0   8   5        6.51        4.95      0.24 o 
   1   8   5       75.37       68.95      1.58 o 
   2   8   5      476.66      447.43      9.89 o 
   3   8   5       91.39       82.25      1.87 o 
   4   8   5      210.81      217.72      5.94 o 
   5   8   5      150.19      145.73      3.62 o 
   6   8   5       13.55       16.56      0.55 o 
   7   8   5      386.59      401.71     14.12 o 
   8   8   5       19.96       18.91      0.78 o 
  -3   9   5        7.02        6.89      0.35 o 
  -2   9   5        3.33        1.50      0.17 o 
  -1   9   5      329.65      306.85     10.12 o 
   0   9   5       49.98       59.47      1.52 o 
   1   9   5      749.87      749.86     18.26 o 
   2   9   5      812.45      815.97     26.90 o 
   3   9   5        1.33        0.24      0.22 o 
   4   9   5      167.32      165.92      4.37 o 
   5   9   5      127.01      125.08      3.26 o 
   6   9   5       26.72       27.06      0.77 o 
   7   9   5        9.28       10.02      0.55 o 
   8   9   5       40.61       33.06      1.23 o 
  -2  10   5        8.02        5.62      0.31 o 
  -1  10   5        0.01        0.66      0.23 o 
   0  10   5       25.29       23.73      0.80 o 
   1  10   5       57.37       48.40      1.26 o 
   2  10   5      364.60      386.05     13.75 o 
   3  10   5      489.74      522.02     12.53 o 
   4  10   5        0.12        0.56      0.41 o 
   5  10   5      207.31      200.46      4.95 o 
   6  10   5       29.68       34.81      1.33 o 
   7  10   5       17.18       15.29      0.65 o 
  -2  11   5        4.67        3.42      0.37 o 
  -1  11   5        1.36        1.30      0.20 o 
   0  11   5       80.95       69.79      1.98 o 
   1  11   5      119.12      118.21      3.83 o 
   2  11   5      240.97      244.23      7.97 o 
   3  11   5      324.61      339.56     16.06 o 
   4  11   5      160.26      149.14      4.57 o 
   5  11   5       93.76       98.59      4.52 o 
   6  11   5        4.13        4.28      0.50 o 
   0  12   5        6.52        4.75      0.26 o 
   1  12   5       67.20       80.48      4.37 o 
   2  12   5        0.17        0.05      0.40 o 
   3  12   5       18.05       18.99      0.81 o 
   4  12   5        3.27        2.63      0.29 o 
   5  12   5      121.92      111.11      5.67 o 
   2  13   5        8.50        7.61      0.54 o 
  -3 -10   6       32.26       35.58      1.86 o 
  -2 -10   6        0.25        0.31      0.23 o 
  -1 -10   6       28.99       41.75      1.46 o 
   0 -10   6       18.73       26.07      0.97 o 
   1 -10   6      118.96      137.06      6.04 o 
  -4  -9   6       18.64       18.20      0.74 o 
  -3  -9   6        0.00        0.12      0.22 o 
  -2  -9   6        2.89        1.92      0.29 o 
  -1  -9   6       12.03       19.39      0.84 o 
   0  -9   6        3.47        2.12      0.20 o 
   1  -9   6       22.72       21.57      0.58 o 
   2  -9   6       95.89       86.44      1.96 o 
   3  -9   6       44.88       44.65      1.41 o 
  -5  -8   6        0.08        0.21      0.22 o 
  -4  -8   6      144.40      145.50      5.16 o 
  -3  -8   6      180.60      177.28      3.60 o 
  -2  -8   6       12.16       15.34      0.42 o 
  -1  -8   6       46.39       41.42      1.17 o 
   0  -8   6        2.28        2.08      0.22 o 
   1  -8   6        4.67        5.20      0.25 o 
   2  -8   6       98.37      112.28      2.54 o 
   3  -8   6      117.89      118.41      2.98 o 
   4  -8   6       17.75       17.37      0.64 o 
  -5  -7   6      109.83      122.28      2.81 o 
  -4  -7   6       49.74       48.74      1.18 o 
  -3  -7   6       23.08       26.70      0.64 o 
  -2  -7   6      275.31      275.49      5.57 o 
  -1  -7   6      257.53      261.02      6.97 o 
   0  -7   6       38.12       32.55      0.82 o 
   1  -7   6      161.31      176.35      3.96 o 
   2  -7   6      506.90      506.86     11.26 o 
   3  -7   6       31.45       30.72      0.86 o 
   4  -7   6       52.92       52.65      1.38 o 
   5  -7   6        0.87        0.78      0.22 o 
  -6  -6   6       90.82       86.44      2.23 o 
  -5  -6   6        0.44        0.80      0.19 o 
  -4  -6   6      139.01      145.52      3.34 o 
  -3  -6   6        2.38        1.05      0.21 o 
  -2  -6   6       98.77      107.55      2.22 o 
  -1  -6   6      177.42      182.81      3.61 o 
   0  -6   6      138.77      144.81      3.01 o 
   1  -6   6      363.19      329.72      6.28 o 
   2  -6   6        0.02        0.08      0.20 o 
   3  -6   6      400.57      405.89      9.32 o 
   4  -6   6       25.87       26.68      0.93 o 
   5  -6   6      175.47      169.42      6.94 o 
  -6  -5   6      131.74      129.39      3.31 o 
  -5  -5   6        5.38        3.60      0.22 o 
  -4  -5   6       57.98       61.26      1.46 o 
  -3  -5   6      330.57      320.21      8.13 o 
  -2  -5   6        0.21        0.36      0.23 o 
  -1  -5   6        1.42        1.37      0.16 o 
   0  -5   6      144.54      140.57      2.74 o 
   1  -5   6      132.65      130.80      2.39 o 
   2  -5   6      673.61      630.61     11.20 o 
   3  -5   6      338.87      352.93      7.20 o 
   4  -5   6      225.17      228.79      5.17 o 
   5  -5   6        3.86        2.67      0.19 o 
   6  -5   6        9.25        9.78      0.45 o 
  -6  -4   6        2.76        2.49      0.22 o 
  -5  -4   6        0.65        0.46      0.22 o 
  -4  -4   6     1277.26     1307.47     29.62 o 
  -3  -4   6       29.75       30.86      0.69 o 
  -2  -4   6      198.07      190.54      3.30 o 
  -1  -4   6       26.73       25.42      0.50 o 
   0  -4   6      852.40      808.83     14.46 o 
   1  -4   6      104.28      110.02      2.03 o 
   2  -4   6      179.07      162.71      3.24 o 
   3  -4   6        0.11       -0.03      0.24 o 
   4  -4   6       45.92       44.99      1.29 o 
   5  -4   6       85.17       88.35      2.39 o 
   6  -4   6       35.98       34.00      0.87 o 
   7  -4   6       25.78       19.69      1.22 o 
  -6  -3   6       36.51       39.88      1.29 o 
  -5  -3   6      116.06      113.61      2.95 o 
  -4  -3   6      921.24      952.45     18.22 o 
  -3  -3   6       58.33       57.82      1.08 o 
  -2  -3   6       32.66       28.96      0.65 o 
  -1  -3   6       27.88       22.01      0.53 o 
   0  -3   6        1.93        0.47      0.15 o 
   1  -3   6       19.89       18.51      1.28 o 
   2  -3   6      455.16      395.59      7.75 o 
   3  -3   6        0.53        1.00      0.21 o 
   4  -3   6       15.87       16.10      0.87 o 
   5  -3   6      396.73      408.95     10.73 o 
   6  -3   6       19.23       14.28      0.49 o 
   7  -3   6      193.04      189.65      7.00 o 
  -6  -2   6       47.37       53.04      1.68 o 
  -5  -2   6      219.47      222.11      5.10 o 
  -4  -2   6      107.71      104.95      2.27 o 
  -3  -2   6      204.54      190.85      3.78 o 
  -2  -2   6      379.17      376.44      7.40 o 
  -1  -2   6        2.15        2.87      0.34 o 
   0  -2   6        1.45        1.41      0.39 o 
   1  -2   6      111.75      101.53      3.15 o 
   2  -2   6     1536.16     1506.28     29.67 o 
   3  -2   6       46.00       44.91      0.82 o 
   4  -2   6        0.42        0.37      0.15 o 
   5  -2   6        2.69        0.83      0.26 o 
   6  -2   6        0.22       -0.22      0.22 o 
   7  -2   6        6.21        6.10      0.43 o 
  -6  -1   6       23.02       26.17      0.90 o 
  -5  -1   6       16.63       14.87      0.58 o 
  -4  -1   6     1007.19     1008.49     24.50 o 
  -3  -1   6      396.05      401.92      8.57 o 
  -2  -1   6       77.99       72.64      1.64 o 
  -1  -1   6      499.15      554.16     16.74 o 
   0  -1   6     1130.32     1198.68     31.00 o 
   1  -1   6       19.43       19.70      0.75 o 
   2  -1   6      218.29      215.21      6.65 o 
   3  -1   6      610.14      563.98      9.87 o 
   4  -1   6      105.27       94.86      1.62 o 
   5  -1   6       16.82       15.53      0.37 o 
   6  -1   6      142.20      147.78      3.50 o 
   7  -1   6       21.15       21.17      0.86 o 
   8  -1   6       39.51       45.06      2.46 o 
  -6   0   6       51.98       50.98      2.07 o 
  -5   0   6      273.71      259.99      6.66 o 
  -4   0   6        3.25        1.41      0.20 o 
  -3   0   6      101.49       89.30      1.55 o 
  -2   0   6        2.88        2.57      0.21 o 
  -1   0   6      296.00      284.84      8.70 o 
   0   0   6      166.29      203.29      4.81 o 
   1   0   6      863.31      903.80     20.89 o 
   2   0   6       23.17       20.60      0.84 o 
   3   0   6      682.85      658.60     19.88 o 
   4   0   6       71.65       60.83      1.27 o 
   5   0   6       57.12       59.38      1.40 o 
   6   0   6       89.72       79.00      2.67 o 
   7   0   6        1.58        1.98      0.20 o 
   8   0   6      257.80      252.23     13.16 o 
  -6   1   6       28.17       30.41      1.05 o 
  -5   1   6      215.43      222.72      5.26 o 
  -4   1   6      169.32      153.82      2.62 o 
  -3   1   6        1.00        0.41      0.13 o 
  -2   1   6        5.51        3.81      0.19 o 
  -1   1   6       35.58       31.10      1.04 o 
   0   1   6        0.65        1.32      0.30 o 
   1   1   6       70.59       62.96      1.81 o 
   2   1   6      130.03      128.27      3.62 o 
   3   1   6      131.53      140.91      3.84 o 
   4   1   6      321.02      303.65      6.04 o 
   5   1   6        3.64        5.03      0.26 o 
   6   1   6       14.88       13.30      0.49 o 
   7   1   6        0.97        0.24      0.20 o 
   8   1   6       72.13       78.73      2.44 o 
  -6   2   6        8.68        7.50      0.50 o 
  -5   2   6       57.06       53.67      1.60 o 
  -4   2   6      220.92      208.98      5.03 o 
  -3   2   6      148.36      137.40      2.24 o 
  -2   2   6       24.69       24.92      0.85 o 
  -1   2   6       62.30       54.60      1.64 o 
   0   2   6       52.94       47.82      1.45 o 
   1   2   6      101.34      101.27      2.78 o 
   2   2   6      194.79      188.73      5.01 o 
   3   2   6      161.31      184.81      5.71 o 
   4   2   6      212.44      191.46      3.57 o 
   5   2   6      115.29      123.52      2.35 o 
   6   2   6      749.98      759.00     14.83 o 
   7   2   6       68.06       72.17      3.67 o 
   8   2   6       37.71       39.64      1.29 o 
  -6   3   6       56.34       54.66      2.06 o 
  -5   3   6       36.08       39.73      1.04 o 
  -4   3   6        8.42        7.69      0.39 o 
  -3   3   6       86.18       85.68      1.74 o 
  -2   3   6       12.52       13.20      0.45 o 
  -1   3   6      669.97      639.95     14.84 o 
   0   3   6      336.50      328.75      9.95 o 
   1   3   6       64.70       52.64      1.79 o 
   2   3   6      736.69      751.41     27.36 o 
   3   3   6      264.62      305.92      9.28 o 
   4   3   6      269.22      261.67      5.20 o 
   5   3   6      100.82      104.00      1.76 o 
   6   3   6      445.08      435.96      7.44 o 
   7   3   6       18.23       14.98      0.88 o 
   8   3   6        8.52        6.75      0.42 o 
  -6   4   6        0.55        0.27      0.28 o 
  -5   4   6        4.35        4.74      0.25 o 
  -4   4   6       18.43       17.27      0.62 o 
  -3   4   6      437.49      407.52     10.54 o 
  -2   4   6      215.37      218.88      3.77 o 
  -1   4   6       18.71       16.39      0.64 o 
   0   4   6      343.73      371.91      9.80 o 
   1   4   6        3.17        2.24      0.32 o 
   2   4   6      141.54      134.19      3.62 o 
   3   4   6       60.35       55.51      1.89 o 
   4   4   6       11.84       15.08      0.65 o 
   5   4   6        0.71        0.56      0.16 o 
   6   4   6      386.14      359.38      6.40 o 
   7   4   6       49.65       42.46      1.06 o 
   8   4   6       41.41       41.01      1.13 o 
  -5   5   6        9.84        9.45      0.36 o 
  -4   5   6        0.78        1.97      0.20 o 
  -3   5   6      138.30      119.40      2.83 o 
  -2   5   6      437.02      419.05      6.71 o 
  -1   5   6      240.06      232.76      4.01 o 
   0   5   6      375.19      384.89     11.56 o 
   1   5   6       10.31       10.41      0.37 o 
   2   5   6       39.88       48.73      1.67 o 
   3   5   6      214.15      206.58      4.34 o 
   4   5   6       18.47       21.74      0.58 o 
   5   5   6        3.76        3.15      0.17 o 
   6   5   6        7.56        6.75      0.27 o 
   7   5   6      903.74      925.46     21.17 o 
   8   5   6       95.33       87.78      2.05 o 
  -5   6   6      108.06      112.44      3.42 o 
  -4   6   6       49.69       50.20      1.73 o 
  -3   6   6      518.59      501.56     12.80 o 
  -2   6   6      273.46      241.62      5.24 o 
  -1   6   6        8.70        6.30      0.24 o 
   0   6   6        4.32        3.49      0.16 o 
   1   6   6      536.30      558.27      9.91 o 
   2   6   6       13.18       15.81      0.50 o 
   3   6   6        0.01        0.10      0.14 o 
   4   6   6        1.44        1.87      0.28 o 
   5   6   6       11.81       11.53      0.39 o 
   6   6   6        6.30        6.97      0.28 o 
   7   6   6       73.54       80.46      1.91 o 
   8   6   6       23.98       24.03      0.63 o 
  -4   7   6      159.23      173.77      6.89 o 
  -3   7   6       60.97       63.36      1.70 o 
  -2   7   6      203.00      178.88      3.66 o 
  -1   7   6      162.80      159.62      2.94 o 
   0   7   6      100.05      102.38      2.11 o 
   1   7   6        4.26        5.08      0.36 o 
   2   7   6       14.32       15.28      0.43 o 
   3   7   6      166.56      153.41      3.17 o 
   4   7   6      146.91      145.25      3.03 o 
   5   7   6        1.14        1.20      0.43 o 
   6   7   6      268.32      286.50      9.26 o 
   7   7   6       24.31       23.60      1.38 o 
   8   7   6        4.28        3.58      0.19 o 
  -4   8   6        2.14        1.61      0.21 o 
  -3   8   6        6.28        5.31      0.29 o 
  -2   8   6       44.99       51.76      1.12 o 
  -1   8   6       76.21       89.05      2.01 o 
   0   8   6        0.23        0.01      0.21 o 
   1   8   6      699.09      699.77     17.05 o 
   2   8   6        5.00        6.03      0.26 o 
   3   8   6        0.24        0.33      0.19 o 
   4   8   6      379.52      377.83     11.07 o 
   5   8   6        7.71        6.85      0.35 o 
   6   8   6        0.87        0.97      0.54 o 
   7   8   6        1.24        0.88      0.38 o 
   8   8   6        0.19        0.01      0.21 o 
  -3   9   6        8.53        9.69      0.43 o 
  -2   9   6       52.80       53.89      1.15 o 
  -1   9   6        0.01       -0.10      0.16 o 
   0   9   6      258.47      248.95      6.93 o 
   1   9   6      461.56      489.59     13.59 o 
   2   9   6       65.10       62.16      1.59 o 
   3   9   6      529.09      530.41     12.82 o 
   4   9   6       70.53       68.38      2.33 o 
   5   9   6      159.92      155.48      4.54 o 
   6   9   6      412.01      426.09     12.27 o 
   7   9   6       62.86       66.23      2.40 o 
  -2  10   6       56.31       55.56      2.84 o 
  -1  10   6       65.16       82.62      2.83 o 
   0  10   6       41.11       46.80      1.68 o 
   1  10   6      167.15      175.64      4.93 o 
   2  10   6       26.84       28.17      0.91 o 
   3  10   6        9.29       10.32      0.44 o 
   4  10   6      168.62      173.90      5.08 o 
   5  10   6       80.04       83.68      2.47 o 
   6  10   6        7.51        6.68      0.37 o 
   7  10   6        5.23        6.23      0.37 o 
  -1  11   6       14.17       19.58      0.86 o 
   0  11   6       42.64       47.95      1.69 o 
   1  11   6       18.81       16.14      0.71 o 
   2  11   6      138.95      132.81      3.73 o 
   3  11   6        6.80        9.13      0.59 o 
   4  11   6      204.32      205.26      7.01 o 
   5  11   6      126.15      132.36      5.03 o 
   6  11   6       31.09       25.92      1.05 o 
   0  12   6        0.19       -0.12      0.17 o 
   1  12   6       93.11       78.63      2.67 o 
   2  12   6       90.84       80.87      2.77 o 
   3  12   6        0.05       -0.05      0.35 o 
   4  12   6       48.61       47.01      4.50 o 
   5  12   6       72.76       72.00      3.73 o 
   0 -10   7       79.56       80.13      3.57 o 
  -3  -9   7        8.64        8.77      0.64 o 
  -2  -9   7       14.20       18.84      0.58 o 
  -1  -9   7        2.30        1.19      0.17 o 
   0  -9   7        3.83        3.90      0.22 o 
   1  -9   7       31.61       31.27      0.77 o 
   2  -9   7        7.17        4.56      0.23 o 
  -4  -8   7       45.57       49.98      1.40 o 
  -3  -8   7        8.57        7.63      0.31 o 
  -2  -8   7        9.92       13.12      0.41 o 
  -1  -8   7       25.30       16.97      0.49 o 
   0  -8   7        6.22        5.36      0.25 o 
   1  -8   7       50.25       60.83      1.42 o 
   2  -8   7       14.56       17.55      0.49 o 
   3  -8   7       47.49       45.93      1.21 o 
  -5  -7   7       82.17       80.61      2.08 o 
  -4  -7   7       60.00       63.32      1.48 o 
  -3  -7   7        0.02        1.24      0.20 o 
  -2  -7   7      134.25      159.25      3.24 o 
  -1  -7   7       19.59       24.40      0.64 o 
   0  -7   7        2.37        2.91      0.25 o 
   1  -7   7       14.38       16.11      0.54 o 
   2  -7   7        0.47        1.43      0.21 o 
   3  -7   7       25.73       25.27      0.73 o 
   4  -7   7       12.32        9.92      0.39 o 
  -5  -6   7        8.39        8.07      0.34 o 
  -4  -6   7        1.50        2.06      0.21 o 
  -3  -6   7       33.42       30.43      0.79 o 
  -2  -6   7       51.13       42.33      0.93 o 
  -1  -6   7      293.92      289.30      5.83 o 
   0  -6   7       25.71       26.88      0.76 o 
   1  -6   7        4.61        8.64      0.42 o 
   2  -6   7       58.39       54.66      1.32 o 
   3  -6   7       48.44       49.87      1.34 o 
   4  -6   7      143.58      151.38      3.81 o 
   5  -6   7       62.65       61.14      1.57 o 
  -5  -5   7        1.31        1.64      0.22 o 
  -4  -5   7       85.85       86.82      2.02 o 
  -3  -5   7       16.68       19.09      0.56 o 
  -2  -5   7        1.30        1.50      0.19 o 
  -1  -5   7       10.15       11.62      0.50 o 
   0  -5   7        6.86        5.76      0.23 o 
   1  -5   7      284.83      283.69      5.07 o 
   2  -5   7      235.84      246.21      5.05 o 
   3  -5   7      593.52      621.46     13.87 o 
   4  -5   7        1.44        2.15      0.29 o 
   5  -5   7       74.74       74.38      1.91 o 
   6  -5   7       25.41       25.27      1.51 o 
  -6  -4   7        1.15        1.45      0.21 o 
  -5  -4   7        9.00       12.55      0.47 o 
  -4  -4   7        4.49        5.05      0.27 o 
  -3  -4   7      277.45      257.66      7.96 o 
  -2  -4   7       11.70       10.04      0.34 o 
  -1  -4   7        0.19        0.71      0.14 o 
   0  -4   7        9.21       11.50      0.32 o 
   1  -4   7      395.95      387.54      6.93 o 
   2  -4   7       56.42       56.47      1.25 o 
   3  -4   7       38.59       37.98      1.16 o 
   4  -4   7       26.80       25.08      0.79 o 
   5  -4   7        0.64        0.59      0.21 o 
   6  -4   7       58.24       48.43      1.05 o 
  -6  -3   7       81.71       92.80      3.21 o 
  -5  -3   7      156.08      159.28      4.09 o 
  -4  -3   7       27.04       25.45      0.98 o 
  -3  -3   7       27.09       31.25      0.70 o 
  -2  -3   7      187.25      168.73      3.37 o 
  -1  -3   7      718.46      676.95     13.21 o 
   0  -3   7       82.15       78.66      1.50 o 
   1  -3   7       60.35       62.05      3.64 o 
   2  -3   7        2.48        1.47      0.20 o 
   3  -3   7      729.69      725.62     16.85 o 
   4  -3   7       48.97       47.42      1.35 o 
   5  -3   7        1.92        3.75      0.42 o 
   6  -3   7       44.85       39.60      1.43 o 
   7  -3   7      117.55      128.41      4.75 o 
  -6  -2   7        6.29        6.17      0.42 o 
  -5  -2   7        0.37        0.37      0.15 o 
  -4  -2   7      473.00      477.89     10.90 o 
  -3  -2   7      171.20      177.08      3.50 o 
  -2  -2   7        3.26        3.69      0.30 o 
  -1  -2   7      134.00      126.70      2.78 o 
   0  -2   7       21.78       21.43      0.60 o 
   1  -2   7       40.53       42.34      1.01 o 
   2  -2   7     2389.18     2239.44     36.89 o 
   3  -2   7        2.38        1.15      0.15 o 
   4  -2   7        1.14        0.89      0.25 o 
   5  -2   7      334.07      316.66      5.88 o 
   6  -2   7       69.53       74.47      4.21 o 
   7  -2   7       40.21       43.79      1.72 o 
  -6  -1   7        0.05        0.20      0.17 o 
  -5  -1   7      196.87      204.82      5.40 o 
  -4  -1   7        1.06        0.77      0.21 o 
  -3  -1   7      478.03      462.95      9.84 o 
  -2  -1   7       58.41       60.31      1.51 o 
  -1  -1   7        1.73        1.29      0.13 o 
   0  -1   7      119.93      103.91      2.54 o 
   1  -1   7      103.23      105.54      2.34 o 
   2  -1   7      203.47      189.12      3.35 o 
   3  -1   7      515.83      526.29      8.23 o 
   4  -1   7       18.63       21.21      0.44 o 
   5  -1   7       20.58       18.29      0.45 o 
   6  -1   7       51.49       55.50      1.38 o 
   7  -1   7        0.00        0.06      0.20 o 
   8  -1   7       75.17       67.92      3.60 o 
  -6   0   7        0.38        0.35      0.39 o 
  -5   0   7       26.76       31.21      0.83 o 
  -4   0   7     1028.41     1057.97     25.15 o 
  -3   0   7      739.62      729.89     12.01 o 
  -2   0   7       92.07       86.31      1.57 o 
  -1   0   7       42.62       37.59      0.73 o 
   0   0   7      186.01      196.84      6.10 o 
   1   0   7        5.67        9.04      0.71 o 
   2   0   7     1187.02     1302.60     39.10 o 
   3   0   7       42.65       52.45      0.99 o 
   4   0   7      273.25      264.54      4.42 o 
   5   0   7       41.82       39.74      1.00 o 
   6   0   7       11.50       13.25      0.54 o 
   7   0   7       10.68       10.27      0.36 o 
   8   0   7        0.77        0.69      0.36 o 
  -6   1   7       95.84       88.59      3.29 o 
  -5   1   7        2.16        1.00      0.22 o 
  -4   1   7       94.48       90.79      1.91 o 
  -3   1   7       71.95       70.84      1.17 o 
  -2   1   7      134.56      119.85      2.25 o 
  -1   1   7      502.10      503.33      8.99 o 
   0   1   7      621.95      677.65     20.44 o 
   1   1   7        0.00        0.28      0.30 o 
   2   1   7      125.95      133.26      3.64 o 
   3   1   7      694.86      663.86     12.25 o 
   4   1   7       93.48      101.60      2.26 o 
   5   1   7       39.10       41.32      1.03 o 
   6   1   7      289.67      308.13      8.11 o 
   7   1   7       70.31       78.80      1.88 o 
   8   1   7        0.87        1.33      0.40 o 
  -6   2   7        0.26        0.30      0.16 o 
  -5   2   7       40.35       40.50      1.63 o 
  -4   2   7       56.86       56.07      1.39 o 
  -3   2   7        6.15        5.35      0.26 o 
  -2   2   7      150.64      151.67      2.76 o 
  -1   2   7      122.90      122.69      2.50 o 
   0   2   7      155.00      149.31      3.59 o 
   1   2   7       91.86       82.90      2.34 o 
   2   2   7       66.06       64.09      2.17 o 
   3   2   7        8.45        9.14      0.32 o 
   4   2   7       11.29        7.95      0.30 o 
   5   2   7      232.72      238.54      5.18 o 
   6   2   7      130.90      130.41      2.84 o 
   7   2   7        4.48        3.29      0.27 o 
   8   2   7       12.31       12.84      0.54 o 
  -5   3   7       87.62       89.30      3.36 o 
  -4   3   7       14.99       14.65      0.49 o 
  -3   3   7       50.09       58.53      1.31 o 
  -2   3   7       83.21       88.35      2.00 o 
  -1   3   7      192.37      194.21      3.43 o 
   0   3   7      114.89      115.33      2.35 o 
   1   3   7        0.03       -0.07      0.35 o 
   2   3   7        1.43        2.25      0.40 o 
   3   3   7      313.55      325.35      5.64 o 
   4   3   7       98.89       90.70      1.64 o 
   5   3   7       71.17       67.92      1.26 o 
   6   3   7       32.69       29.62      0.95 o 
   7   3   7       13.48       12.78      0.50 o 
   8   3   7       25.63       23.30      0.82 o 
  -5   4   7       31.07       23.05      1.19 o 
  -4   4   7       84.32       78.62      2.12 o 
  -3   4   7      534.55      530.61     13.58 o 
  -2   4   7       53.75       54.80      1.17 o 
  -1   4   7       11.90       13.55      0.35 o 
   0   4   7        2.57        1.16      0.14 o 
   1   4   7       47.46       55.21      1.24 o 
   2   4   7      112.63      122.04      2.45 o 
   3   4   7      430.60      413.72     11.39 o 
   4   4   7        2.42        1.83      0.21 o 
   5   4   7       62.91       64.01      1.28 o 
   6   4   7        3.97        4.14      0.22 o 
   7   4   7       72.17       66.95      1.66 o 
   8   4   7       19.89       18.22      0.70 o 
  -5   5   7       15.10       11.12      0.84 o 
  -4   5   7       85.76       87.19      2.71 o 
  -3   5   7       30.70       32.11      0.82 o 
  -2   5   7      388.88      371.36      6.69 o 
  -1   5   7        0.39        0.61      0.15 o 
   0   5   7       34.62       36.02      0.67 o 
   1   5   7       17.45       23.64      0.64 o 
   2   5   7     1747.62     1759.62     33.03 o 
   3   5   7       71.44       76.03      1.90 o 
   4   5   7      235.52      217.76      3.79 o 
   5   5   7        1.64        2.00      0.17 o 
   6   5   7      244.50      236.71      4.80 o 
   7   5   7       41.24       41.32      0.93 o 
   8   5   7      394.40      371.20     11.20 o 
  -4   6   7        2.73        4.61      0.30 o 
  -3   6   7      409.77      384.88     10.94 o 
  -2   6   7      264.04      266.57      5.95 o 
  -1   6   7        6.98        9.56      0.33 o 
   0   6   7      250.79      247.19      4.28 o 
   1   6   7        0.26        0.30      0.12 o 
   2   6   7       13.85       14.88      0.41 o 
   3   6   7      498.95      499.17     11.07 o 
   4   6   7      443.09      444.51     10.09 o 
   5   6   7       12.22       14.73      0.40 o 
   6   6   7        5.51        3.90      0.21 o 
   7   6   7      140.72      137.96      2.91 o 
   8   6   7      106.68       93.86      2.46 o 
  -4   7   7       23.52       21.54      0.89 o 
  -3   7   7       30.75       42.47      1.39 o 
  -2   7   7       30.90       25.14      0.67 o 
  -1   7   7      143.39      142.82      3.08 o 
   0   7   7       45.72       39.39      1.05 o 
   1   7   7        3.85        5.78      0.30 o 
   2   7   7        6.47        4.85      0.24 o 
   3   7   7      216.30      218.49      4.48 o 
   4   7   7      481.26      488.97     11.09 o 
   5   7   7       26.72       23.93      0.95 o 
   6   7   7       42.57       43.91      1.38 o 
   7   7   7        5.94        7.67      0.31 o 
   8   7   7      234.29      212.69     10.57 o 
  -3   8   7       32.23       32.73      1.09 o 
  -2   8   7        0.01        0.11      0.18 o 
  -1   8   7       17.08       13.68      0.44 o 
   0   8   7      514.23      457.43     12.77 o 
   1   8   7      229.29      239.15      6.68 o 
   2   8   7      245.49      242.35      4.95 o 
   3   8   7       66.95       64.89      1.83 o 
   4   8   7      194.55      193.99      5.64 o 
   5   8   7        0.06        0.79      0.36 o 
   6   8   7       63.95       59.32      1.80 o 
   7   8   7      183.13      186.33      7.86 o 
   8   8   7       90.16       78.75      2.81 o 
  -3   9   7        0.81        0.31      0.18 o 
  -2   9   7        0.61        0.67      0.17 o 
  -1   9   7        4.40        2.55      0.53 o 
   0   9   7       96.53      101.54      4.69 o 
   1   9   7      114.49      107.69      3.06 o 
   2   9   7      280.70      284.10      7.93 o 
   3   9   7      524.99      540.71     13.12 o 
   4   9   7        9.27       10.48      0.80 o 
   5   9   7       63.84       65.97      1.99 o 
   6   9   7       11.45       13.06      0.55 o 
   7   9   7       83.47       74.25      3.79 o 
  -1  10   7       26.48       22.97      1.36 o 
   0  10   7        1.56        0.97      0.28 o 
   1  10   7      639.01      656.41     18.20 o 
   2  10   7      103.02      103.91      2.96 o 
   3  10   7       39.83       41.30      1.25 o 
   4  10   7       76.11       74.96      2.24 o 
   5  10   7       53.74       54.08      1.64 o 
   6  10   7       87.73       87.02      2.56 o 
   7  10   7       19.12       19.24      0.78 o 
  -1  11   7       28.49       23.74      1.00 o 
   0  11   7       28.32       32.68      1.18 o 
   1  11   7        4.67        6.43      0.42 o 
   2  11   7      157.44      160.88      4.51 o 
   3  11   7      372.65      388.88     10.82 o 
   4  11   7       65.12       64.78      2.66 o 
   5  11   7       32.99       39.68      1.32 o 
   6  11   7      249.80      255.44     12.58 o 
   1  12   7       65.81       57.73      1.98 o 
   2  12   7      341.65      326.56     10.82 o 
   3  12   7       14.37       20.91      1.01 o 
   4  12   7       61.62       61.58      3.22 o 
   5  12   7        6.41        8.43      0.69 o 
  -1  -9   8       32.34       40.85      2.12 o 
   0  -9   8       51.72       51.47      1.76 o 
   1  -9   8        2.89        0.92      0.18 o 
  -3  -8   8       25.15       28.82      1.00 o 
  -2  -8   8        3.60        1.00      0.19 o 
  -1  -8   8       30.29       24.69      0.63 o 
   0  -8   8        0.01        0.08      0.17 o 
   1  -8   8       86.85      109.57      2.46 o 
   2  -8   8        3.37        1.58      0.21 o 
   3  -8   8       47.00       50.57      1.30 o 
  -4  -7   8       55.29       63.06      1.65 o 
  -3  -7   8       14.37       11.21      0.37 o 
  -2  -7   8        8.24        8.14      0.34 o 
  -1  -7   8      285.64      281.01      6.25 o 
   0  -7   8       33.37       46.07      1.22 o 
   1  -7   8        0.20        0.04      0.21 o 
   2  -7   8        4.26        5.21      0.28 o 
   3  -7   8        4.27        4.84      0.27 o 
   4  -7   8       13.56       16.54      0.50 o 
  -4  -6   8       17.85       17.93      0.57 o 
  -3  -6   8       12.94       11.25      0.41 o 
  -2  -6   8       24.16       19.34      0.55 o 
  -1  -6   8      220.43      195.98      3.96 o 
   0  -6   8       40.23       52.49      1.25 o 
   1  -6   8       86.69       91.58      2.09 o 
   2  -6   8      312.57      341.30      8.50 o 
   3  -6   8       12.69       10.97      0.45 o 
   4  -6   8        8.29        9.67      0.40 o 
   5  -6   8       14.80       16.15      0.48 o 
  -5  -5   8       43.62       47.47      1.26 o 
  -4  -5   8        0.06        1.07      0.23 o 
  -3  -5   8       47.06       53.22      1.27 o 
  -2  -5   8      148.12      147.01      3.37 o 
  -1  -5   8      320.00      297.63      5.98 o 
   0  -5   8      325.05      311.01      6.93 o 
   1  -5   8      871.96      903.31     19.98 o 
   2  -5   8       35.84       32.97      0.83 o 
   3  -5   8        9.29        9.19      0.45 o 
   4  -5   8      177.77      191.77      4.81 o 
   5  -5   8       35.04       35.04      0.95 o 
  -5  -4   8        1.71        2.93      0.23 o 
  -4  -4   8       19.12       20.34      0.65 o 
  -3  -4   8        1.29        1.43      0.22 o 
  -2  -4   8       42.99       39.12      1.15 o 
  -1  -4   8       86.55      108.62      2.30 o 
   0  -4   8        1.45        2.00      0.26 o 
   1  -4   8      752.34      760.10     14.45 o 
   2  -4   8      171.41      179.78      4.07 o 
   3  -4   8      757.47      819.76     18.33 o 
   4  -4   8       60.86       67.95      1.60 o 
   5  -4   8        0.03        0.09      0.18 o 
   6  -4   8       16.60       13.18      0.60 o 
  -5  -3   8        3.53        2.14      0.21 o 
  -4  -3   8        5.76        4.79      0.33 o 
  -3  -3   8        0.07        0.09      0.23 o 
  -2  -3   8        0.11        0.02      0.21 o 
  -1  -3   8      285.56      282.21      6.63 o 
   0  -3   8      166.98      161.25      3.73 o 
   1  -3   8       21.81       22.77      0.68 o 
   2  -3   8      207.23      211.06      5.87 o 
   3  -3   8       23.37       22.52      0.69 o 
   4  -3   8       88.78       86.85      2.35 o 
   5  -3   8       27.64       33.53      0.89 o 
   6  -3   8      173.56      172.04      4.88 o 
   7  -3   8        3.67        6.12      0.57 o 
  -5  -2   8      164.12      175.53      4.48 o 
  -4  -2   8      224.21      223.58      5.14 o 
  -3  -2   8       47.17       51.93      1.28 o 
  -2  -2   8      474.75      482.76     10.25 o 
  -1  -2   8        6.03        3.19      0.25 o 
   0  -2   8      206.15      190.27      4.51 o 
   1  -2   8        4.87        4.71      0.26 o 
   2  -2   8       93.01       99.51      2.42 o 
   3  -2   8      476.55      460.35     15.40 o 
   4  -2   8      103.13      105.84      3.69 o 
   5  -2   8      172.40      162.70      3.86 o 
   6  -2   8      151.87      153.31      5.71 o 
   7  -2   8        0.77        0.93      0.16 o 
  -5  -1   8       41.19       35.50      1.03 o 
  -4  -1   8       52.12       51.05      1.25 o 
  -3  -1   8      199.52      208.91      4.92 o 
  -2  -1   8      911.28      887.97     22.53 o 
  -1  -1   8       25.87       27.22      0.65 o 
   0  -1   8       12.15       12.13      0.32 o 
   1  -1   8       74.68       77.23      1.41 o 
   2  -1   8      766.37      715.46     11.77 o 
   3  -1   8      552.25      531.26      8.57 o 
   4  -1   8       60.89       61.84      1.23 o 
   5  -1   8       11.46       11.32      0.34 o 
   6  -1   8      175.91      164.44      3.90 o 
   7  -1   8      176.35      164.56      4.94 o 
  -5   0   8        1.04        1.35      0.17 o 
  -4   0   8        5.73        3.87      0.24 o 
  -3   0   8       47.58       53.11      1.26 o 
  -2   0   8        0.20        0.31      0.15 o 
  -1   0   8      230.09      213.42      3.90 o 
   0   0   8        3.87        2.33      0.14 o 
   1   0   8        1.62        2.07      0.13 o 
   2   0   8      649.78      607.36     11.97 o 
   3   0   8       86.30       79.58      1.39 o 
   4   0   8       15.31       13.65      0.38 o 
   5   0   8      207.70      198.03      5.85 o 
   6   0   8        0.04        0.19      0.21 o 
   7   0   8        0.50        0.55      0.17 o 
   8   0   8        4.98        3.41      0.41 o 
  -5   1   8       30.47       23.55      1.02 o 
  -4   1   8        7.17        7.32      0.31 o 
  -3   1   8      124.99      123.13      2.20 o 
  -2   1   8      608.67      592.67     11.05 o 
  -1   1   8      546.43      531.36      9.23 o 
   0   1   8      366.93      360.28      5.95 o 
   1   1   8      107.41       80.49      1.75 o 
   2   1   8      366.46      337.60      6.75 o 
   3   1   8       48.27       48.16      1.14 o 
   4   1   8       30.36       27.29      0.73 o 
   5   1   8      104.43      104.06      3.59 o 
   6   1   8      107.65      119.04      3.17 o 
   7   1   8       67.06       66.64      1.59 o 
   8   1   8       29.72       24.64      0.71 o 
  -5   2   8       32.41       29.04      1.18 o 
  -4   2   8       73.19       70.72      1.72 o 
  -3   2   8       21.05       20.84      0.75 o 
  -2   2   8        4.47        3.09      0.21 o 
  -1   2   8      534.53      547.81     12.77 o 
   0   2   8      750.96      740.93     15.80 o 
   1   2   8      233.95      216.24      4.31 o 
   2   2   8       52.67       58.55      1.08 o 
   3   2   8        0.85        0.71      0.19 o 
   4   2   8      282.59      284.95      5.64 o 
   5   2   8      364.91      361.16      8.94 o 
   6   2   8       10.94       11.73      0.46 o 
   7   2   8        1.86        0.91      0.24 o 
   8   2   8        0.46        0.60      0.23 o 
  -5   3   8        0.05       -0.18      0.18 o 
  -4   3   8      183.81      174.18      4.10 o 
  -3   3   8      454.31      473.84     10.70 o 
  -2   3   8      696.28      714.23     16.15 o 
  -1   3   8       17.47       22.06      0.62 o 
   0   3   8      310.66      294.79      5.45 o 
   1   3   8      267.70      282.29      5.23 o 
   2   3   8       27.06       25.86      0.68 o 
   3   3   8      127.73      113.91      2.03 o 
   4   3   8      257.28      265.10      4.62 o 
   5   3   8      116.26      118.35      2.24 o 
   6   3   8       36.07       36.69      1.07 o 
   7   3   8       18.35       14.96      0.54 o 
   8   3   8       62.18       64.76      2.02 o 
  -5   4   8       72.12       77.49      4.10 o 
  -4   4   8       57.22       56.15      1.37 o 
  -3   4   8       11.45       12.22      0.44 o 
  -2   4   8        5.11        5.14      0.26 o 
  -1   4   8      437.14      425.13      7.66 o 
   0   4   8      376.69      397.24      6.94 o 
   1   4   8      245.57      245.61      4.02 o 
   2   4   8      382.02      377.98      7.21 o 
   3   4   8       51.02       43.33      0.83 o 
   4   4   8      150.96      152.68      2.87 o 
   5   4   8       42.40       44.56      1.02 o 
   6   4   8       78.30       87.86      2.08 o 
   7   4   8       49.81       44.34      1.57 o 
   8   4   8        0.00        0.13      0.29 o 
  -4   5   8       33.96       34.61      1.13 o 
  -3   5   8        0.37        0.14      0.13 o 
  -2   5   8      392.20      409.51      9.21 o 
  -1   5   8      126.00      129.89      2.40 o 
   0   5   8       25.73       25.94      0.52 o 
   1   5   8      156.88      141.14      2.34 o 
   2   5   8      597.06      588.63      9.98 o 
   3   5   8      369.44      346.93      6.39 o 
   4   5   8      236.38      239.22      4.43 o 
   5   5   8        8.92        9.02      0.45 o 
   6   5   8       75.33       72.97      1.97 o 
   7   5   8      253.63      253.09      6.09 o 
   8   5   8       96.68       89.74      2.76 o 
  -4   6   8       10.91       14.57      0.55 o 
  -3   6   8        0.98        0.72      0.20 o 
  -2   6   8        1.70        0.79      0.24 o 
  -1   6   8       86.78       98.00      2.09 o 
   0   6   8        4.74        3.85      0.21 o 
   1   6   8      154.00      147.30      2.55 o 
   2   6   8      209.33      199.93      3.25 o 
   3   6   8      268.79      271.77      5.55 o 
   4   6   8       44.04       45.97      0.96 o 
   5   6   8        5.93        4.44      0.21 o 
   6   6   8       60.40       56.84      1.25 o 
   7   6   8        4.43        4.48      0.27 o 
   8   6   8      327.25      307.74     13.62 o 
  -3   7   8        7.58        6.64      0.39 o 
  -2   7   8        0.60        1.07      0.28 o 
  -1   7   8      113.76      100.05      2.30 o 
   0   7   8       49.37       51.90      1.67 o 
   1   7   8      180.60      171.27      3.12 o 
   2   7   8       39.63       39.14      0.88 o 
   3   7   8      136.89      136.88      2.86 o 
   4   7   8        3.49        3.94      0.27 o 
   5   7   8      647.58      659.70     23.28 o 
   6   7   8        4.09        3.91      0.24 o 
   7   7   8       34.30       36.28      0.82 o 
   8   7   8       11.27        9.41      0.64 o 
  -3   8   8       17.65       14.76      0.56 o 
  -2   8   8        8.06        7.79      0.49 o 
  -1   8   8       53.63       43.39      1.05 o 
   0   8   8      636.14      613.45     14.01 o 
   1   8   8      180.52      171.00      5.16 o 
   2   8   8      146.68      141.12      5.10 o 
   3   8   8        8.51        8.30      0.35 o 
   4   8   8       36.23       36.30      1.17 o 
   5   8   8        2.31        2.40      0.25 o 
   6   8   8      319.11      316.94     11.24 o 
   7   8   8      159.28      167.35      4.85 o 
  -2   9   8       16.68       10.05      0.36 o 
  -1   9   8       74.12       66.39      1.76 o 
   0   9   8        1.75        2.08      0.21 o 
   1   9   8      299.75      302.46      8.42 o 
   2   9   8       11.46       12.57      0.54 o 
   3   9   8       10.54        9.99      0.48 o 
   4   9   8      225.42      238.22      6.91 o 
   5   9   8       67.87       71.00      2.13 o 
   6   9   8       17.04       18.99      0.68 o 
   7   9   8      215.73      222.92      6.43 o 
  -1  10   8        6.67        5.53      0.53 o 
   0  10   8        0.09        0.12      0.24 o 
   1  10   8       17.25       15.38      0.58 o 
   2  10   8        7.45       11.76      0.52 o 
   3  10   8        1.32        1.19      0.24 o 
   4  10   8       10.07       10.86      0.52 o 
   5  10   8       79.94       87.78      2.60 o 
   6  10   8       50.02       53.80      1.62 o 
   7  10   8        5.38        6.94      0.50 o 
   0  11   8        2.57        1.89      0.23 o 
   1  11   8       12.07       17.32      0.70 o 
   2  11   8      102.68       86.78      2.47 o 
   3  11   8       67.18       68.00      1.96 o 
   4  11   8      182.68      203.40      7.24 o 
   5  11   8       29.58       30.00      1.15 o 
   6  11   8      250.22      230.64     11.64 o 
   2  12   8      151.44      134.65      6.06 o 
   3  12   8       16.49       14.95      0.61 o 
   4  12   8      219.98      195.15      9.88 o 
  -1  -8   9       17.75       26.27      0.87 o 
   0  -8   9       89.79      106.30      2.67 o 
   1  -8   9        6.39       10.23      0.37 o 
   2  -8   9       25.20       26.49      0.90 o 
  -3  -7   9        4.50        2.74      0.19 o 
  -2  -7   9        9.80        7.90      0.36 o 
  -1  -7   9      111.24      118.13      5.29 o 
   0  -7   9       58.53       53.60      1.82 o 
   1  -7   9       10.71       10.85      0.41 o 
   2  -7   9       37.14       33.98      0.93 o 
   3  -7   9        0.24        0.24      0.19 o 
  -4  -6   9       11.57       13.37      0.43 o 
  -3  -6   9      250.00      285.93      7.28 o 
  -2  -6   9        0.87        0.94      0.21 o 
  -1  -6   9       76.16       72.65      2.66 o 
   0  -6   9       22.94       17.11      0.56 o 
   1  -6   9       77.60       88.31      2.26 o 
   2  -6   9       31.41       30.68      0.87 o 
   3  -6   9        7.03        6.01      0.32 o 
   4  -6   9       73.64       76.26      1.94 o 
  -4  -5   9       10.07        8.61      0.36 o 
  -3  -5   9       57.43       65.22      1.73 o 
  -2  -5   9       60.56       67.50      1.79 o 
  -1  -5   9       90.19       82.07      2.15 o 
   0  -5   9        2.24        0.69      0.23 o 
   1  -5   9        0.85        1.32      0.25 o 
   2  -5   9       18.75       18.66      0.61 o 
   3  -5   9       73.61       81.45      2.10 o 
   4  -5   9       34.57       35.53      0.98 o 
   5  -5   9       85.47       81.05      2.52 o 
  -4  -4   9      208.35      202.41      5.17 o 
  -3  -4   9      109.43      109.71      2.85 o 
  -2  -4   9       51.91       51.94      1.42 o 
  -1  -4   9      311.93      299.99      7.63 o 
   0  -4   9      171.66      145.67      3.62 o 
   1  -4   9        5.67        5.19      0.30 o 
   2  -4   9      285.01      307.64      6.91 o 
   3  -4   9        5.40        3.41      0.28 o 
   4  -4   9      102.13      108.20      2.48 o 
   5  -4   9      143.33      150.57      3.80 o 
   6  -4   9       76.58       76.80      4.08 o 
  -5  -3   9       21.91       20.25      0.95 o 
  -4  -3   9        3.59        2.60      0.23 o 
  -3  -3   9       16.34       11.90      0.48 o 
  -2  -3   9      325.55      316.90      7.26 o 
  -1  -3   9      255.99      232.06      5.41 o 
   0  -3   9       17.07       15.74      0.60 o 
   1  -3   9       36.58       30.19      0.78 o 
   2  -3   9      913.39      958.40     21.52 o 
   3  -3   9     1385.44     1503.50     39.37 o 
   4  -3   9       80.65       82.82      2.51 o 
   5  -3   9       37.07       37.77      0.98 o 
   6  -3   9       12.16       11.30      0.47 o 
  -5  -2   9       28.18       26.31      1.19 o 
  -4  -2   9        1.89        1.70      0.23 o 
  -3  -2   9        2.83        2.46      0.22 o 
  -2  -2   9      100.35      113.03      3.03 o 
  -1  -2   9       14.72       12.91      0.58 o 
   0  -2   9       86.34       84.80      2.32 o 
   1  -2   9        0.08        0.01      0.19 o 
   2  -2   9      108.88      104.26      3.05 o 
   3  -2   9       45.28       43.35      1.23 o 
   4  -2   9      144.59      150.23      3.55 o 
   5  -2   9        1.07        0.73      0.21 o 
   6  -2   9       13.88       13.92      0.75 o 
   7  -2   9       19.15       18.63      0.76 o 
  -5  -1   9       56.19       58.05      3.12 o 
  -4  -1   9       11.89       14.88      0.45 o 
  -3  -1   9        0.78        1.01      0.22 o 
  -2  -1   9       21.23       25.09      0.73 o 
  -1  -1   9        5.62        6.38      0.38 o 
   0  -1   9       12.72       12.20      0.38 o 
   1  -1   9       49.17       44.88      1.21 o 
   2  -1   9        2.23        1.67      0.16 o 
   3  -1   9       82.95       82.06      1.69 o 
   4  -1   9       53.99       56.07      1.54 o 
   5  -1   9       87.89       83.87      2.03 o 
   6  -1   9       25.88       27.76      1.20 o 
   7  -1   9       28.00       21.82      0.74 o 
  -5   0   9       30.43       28.41      1.64 o 
  -4   0   9      136.88      147.36      3.12 o 
  -3   0   9       34.81       34.80      0.91 o 
  -2   0   9      201.64      192.96      3.70 o 
  -1   0   9       20.24       20.56      0.44 o 
   0   0   9        1.51        1.80      0.15 o 
   1   0   9       48.25       42.17      0.86 o 
   2   0   9      362.07      359.62      6.14 o 
   3   0   9       99.31       90.97      1.85 o 
   4   0   9       28.70       24.84      0.80 o 
   5   0   9        7.57        8.69      0.36 o 
   6   0   9      128.31      125.54      3.70 o 
   7   0   9       47.99       35.87      0.82 o 
  -5   1   9        3.44        1.90      0.26 o 
  -4   1   9       10.72       12.65      0.93 o 
  -3   1   9       15.60       12.21      0.49 o 
  -2   1   9      188.12      177.88      3.14 o 
  -1   1   9       43.50       41.91      0.78 o 
   0   1   9       23.72       22.81      0.66 o 
   1   1   9      834.88      764.72     12.58 o 
   2   1   9       15.00       10.36      0.35 o 
   3   1   9      605.48      595.02     13.69 o 
   4   1   9      175.97      187.62      6.12 o 
   5   1   9       55.93       54.92      1.53 o 
   6   1   9      292.82      288.51      6.72 o 
   7   1   9        0.02       -0.15      0.22 o 
  -5   2   9       39.69       40.04      1.51 o 
  -4   2   9       62.13       73.22      2.79 o 
  -3   2   9      529.08      540.19     11.18 o 
  -2   2   9      307.71      320.79      9.81 o 
  -1   2   9      171.72      176.30      4.17 o 
   0   2   9       37.06       32.82      0.96 o 
   1   2   9        9.26        9.06      0.35 o 
   2   2   9       30.94       27.83      0.66 o 
   3   2   9       20.84       19.91      0.52 o 
   4   2   9        4.02        4.42      0.26 o 
   5   2   9      111.37      108.47      2.64 o 
   6   2   9        0.00        0.12      0.20 o 
   7   2   9       47.80       48.02      1.33 o 
   8   2   9        1.40        1.08      0.18 o 
  -4   3   9        0.02       -0.01      0.18 o 
  -3   3   9       25.09       27.78      0.67 o 
  -2   3   9      726.21      762.23     19.01 o 
  -1   3   9      208.39      215.01      4.68 o 
   0   3   9        3.11        4.22      0.27 o 
   1   3   9      363.56      359.31      7.05 o 
   2   3   9        7.30        6.32      0.24 o 
   3   3   9       19.37       17.40      0.42 o 
   4   3   9       47.13       48.01      0.97 o 
   5   3   9        0.00        0.08      0.17 o 
   6   3   9      297.08      316.50      8.22 o 
   7   3   9        0.00        0.11      0.22 o 
   8   3   9       58.46       57.81      1.80 o 
  -4   4   9       16.40       12.14      0.54 o 
  -3   4   9       72.64       74.24      1.73 o 
  -2   4   9       47.57       52.41      1.26 o 
  -1   4   9       49.26       49.08      1.42 o 
   0   4   9        2.26        2.41      0.17 o 
   1   4   9      148.94      145.99      2.43 o 
   2   4   9      191.55      178.31      2.92 o 
   3   4   9       17.58       14.99      0.39 o 
   4   4   9      406.05      429.43      7.85 o 
   5   4   9        4.54        4.14      0.25 o 
   6   4   9        5.73        4.69      0.48 o 
   7   4   9       46.86       48.26      1.33 o 
   8   4   9       50.76       48.01      1.52 o 
  -3   5   9       23.33       21.54      0.65 o 
  -2   5   9       97.29       99.74      2.56 o 
  -1   5   9      185.56      183.43      4.15 o 
   0   5   9       86.66       87.26      1.56 o 
   1   5   9      504.25      479.34      8.16 o 
   2   5   9       34.60       30.31      0.62 o 
   3   5   9        4.26        4.62      0.31 o 
   4   5   9       54.47       48.84      1.01 o 
   5   5   9       62.33       77.95      1.87 o 
   6   5   9        2.03        2.31      0.22 o 
   7   5   9       67.04       74.73      2.49 o 
   8   5   9      173.79      167.24      5.08 o 
  -3   6   9       74.43       82.37      2.54 o 
  -2   6   9        2.02        2.97      0.25 o 
  -1   6   9       66.88       65.85      2.09 o 
   0   6   9        0.06        0.21      0.20 o 
   1   6   9        2.00        2.00      0.18 o 
   2   6   9       83.80       79.93      1.51 o 
   3   6   9       86.98       89.13      1.67 o 
   4   6   9        8.93        5.61      0.25 o 
   5   6   9      529.11      557.28     12.84 o 
   6   6   9        6.28        7.12      0.32 o 
   7   6   9       65.52       70.77      1.68 o 
   8   6   9        3.90        5.06      0.32 o 
  -3   7   9       39.52       39.76      1.27 o 
  -2   7   9       17.07       14.99      0.51 o 
  -1   7   9       85.88       91.47      2.10 o 
   0   7   9      252.02      252.83      5.69 o 
   1   7   9      695.70      678.82     15.28 o 
   2   7   9        7.89        6.78      0.27 o 
   3   7   9       28.48       34.53      0.85 o 
   4   7   9      251.19      248.39      6.83 o 
   5   7   9      266.21      265.97      7.56 o 
   6   7   9       48.75       48.81      1.20 o 
   7   7   9       22.77       24.27      0.64 o 
  -2   8   9       28.17       30.38      0.92 o 
  -1   8   9       76.65       75.89      1.75 o 
   0   8   9       34.25       32.62      0.83 o 
   1   8   9        0.57        0.53      0.18 o 
   2   8   9        1.99        1.48      0.19 o 
   3   8   9        2.10        2.06      0.26 o 
   4   8   9       94.39       95.46      3.29 o 
   5   8   9       38.96       39.71      1.25 o 
   6   8   9       53.81       54.67      1.66 o 
   7   8   9        9.17        6.64      0.45 o 
  -1   9   9        3.26        2.97      0.18 o 
   0   9   9       21.43       15.80      0.78 o 
   1   9   9       30.14       32.69      1.69 o 
   2   9   9      162.52      181.38      5.09 o 
   3   9   9       69.22       74.38      2.15 o 
   4   9   9        7.85        9.91      0.61 o 
   5   9   9      122.13      124.75      3.65 o 
   6   9   9        0.16       -0.08      0.22 o 
   7   9   9        4.86        4.42      0.73 o 
   0  10   9        5.38        5.41      0.36 o 
   1  10   9        5.22        9.71      0.53 o 
   2  10   9       55.35       50.43      1.48 o 
   3  10   9      125.26      126.70      3.58 o 
   4  10   9       70.41       71.64      2.62 o 
   5  10   9       14.77       15.16      0.70 o 
   6  10   9        2.25        1.77      0.21 o 
   1  11   9      183.24      194.64      6.49 o 
   2  11   9        0.00        0.00      0.19 o 
   3  11   9        8.47        8.54      0.38 o 
   4  11   9        0.51        0.73      0.24 o 
   5  11   9        1.15        0.68      0.22 o 
  -1  -7  10        1.96        0.33      0.20 o 
   0  -7  10       13.45       11.74      0.48 o 
   1  -7  10       20.06       23.86      0.75 o 
   2  -7  10       71.67       72.94      1.84 o 
  -2  -6  10       33.72       31.59      0.87 o 
  -1  -6  10       11.97        8.29      0.53 o 
   0  -6  10       36.23       38.81      1.27 o 
   1  -6  10       90.62       91.76      2.44 o 
   2  -6  10       47.38       46.25      1.21 o 
   3  -6  10        0.57        0.98      0.19 o 
  -3  -5  10       16.67       14.85      0.47 o 
  -2  -5  10        6.28        6.72      0.34 o 
  -1  -5  10       29.15       31.89      0.91 o 
   0  -5  10        4.65        5.22      0.48 o 
   1  -5  10        0.83        0.80      0.22 o 
   2  -5  10        0.01       -0.09      0.21 o 
   3  -5  10       15.57       12.56      0.45 o 
   4  -5  10        0.01       -0.18      0.18 o 
  -4  -4  10       78.71       71.68      3.06 o 
  -3  -4  10        7.27        9.91      0.40 o 
  -2  -4  10        6.97        5.92      0.32 o 
  -1  -4  10        8.85       10.34      0.44 o 
   0  -4  10       53.65       66.46      2.41 o 
   1  -4  10      317.05      318.37      7.11 o 
   2  -4  10        0.00        0.26      0.20 o 
   3  -4  10       67.96       67.47      1.57 o 
   4  -4  10       32.04       30.56      0.85 o 
   5  -4  10       67.17       70.25      2.41 o 
  -4  -3  10       11.43        8.81      0.35 o 
  -3  -3  10       31.19       29.57      0.85 o 
  -2  -3  10        2.79        3.00      0.25 o 
  -1  -3  10       76.59       64.64      1.55 o 
   0  -3  10       79.71       71.14      1.70 o 
   1  -3  10       16.18       17.03      0.54 o 
   2  -3  10      285.47      289.72      6.54 o 
   3  -3  10      120.20      131.09      3.00 o 
   4  -3  10       87.13       88.67      1.88 o 
   5  -3  10        0.86        1.77      0.19 o 
   6  -3  10       34.99       35.56      1.26 o 
  -4  -2  10       44.44       43.19      1.15 o 
  -3  -2  10       92.40       88.39      2.31 o 
  -2  -2  10        8.40        8.90      0.39 o 
  -1  -2  10       34.75       30.67      0.92 o 
   0  -2  10       46.64       40.58      1.17 o 
   1  -2  10        0.17        0.03      0.24 o 
   2  -2  10       50.02       49.86      1.20 o 
   3  -2  10      689.34      689.31     15.97 o 
   4  -2  10       44.83       41.30      1.34 o 
   5  -2  10        8.99        7.66      0.65 o 
   6  -2  10        1.99        2.10      0.23 o 
  -4  -1  10       43.22       44.71      1.69 o 
  -3  -1  10        5.82        7.95      0.37 o 
  -2  -1  10      648.85      682.54     15.78 o 
  -1  -1  10       91.88       96.84      2.75 o 
   0  -1  10       24.91       27.40      1.10 o 
   1  -1  10        3.56        2.99      0.19 o 
   2  -1  10      397.20      378.80      6.99 o 
   3  -1  10       49.20       49.44      0.98 o 
   4  -1  10      144.32      139.18      2.62 o 
   5  -1  10       22.96       21.58      1.07 o 
   6  -1  10      199.07      209.73      7.74 o 
   7  -1  10      132.77      138.27      4.64 o 
  -4   0  10        8.55        8.49      0.38 o 
  -3   0  10      130.54      128.54      2.82 o 
  -2   0  10        1.37        1.99      0.23 o 
  -1   0  10       23.11       16.46      0.41 o 
   0   0  10        3.36        3.04      0.18 o 
   1   0  10      168.17      160.35      2.97 o 
   2   0  10       44.74       45.04      1.10 o 
   3   0  10       23.75       20.93      0.59 o 
   4   0  10      122.23      124.52      3.11 o 
   5   0  10        0.03        0.15      0.32 o 
   6   0  10        0.08        0.12      0.28 o 
   7   0  10        2.66        0.76      0.27 o 
  -4   1  10       55.62       61.51      2.33 o 
  -3   1  10       94.69       98.42      5.24 o 
  -2   1  10       46.15       42.46      1.08 o 
  -1   1  10        1.05        1.25      0.23 o 
   0   1  10        1.79        2.16      0.42 o 
   1   1  10        6.73        6.42      0.35 o 
   2   1  10       36.54       36.47      0.89 o 
   3   1  10       28.49       30.35      1.13 o 
   4   1  10      362.45      415.55     21.63 o 
   5   1  10        0.54        0.69      0.22 o 
   6   1  10       92.32      103.61      2.46 o 
   7   1  10        5.45        5.87      0.50 o 
  -4   2  10       23.68       21.17      0.89 o 
  -3   2  10      135.61      139.20      4.00 o 
  -2   2  10      812.24      830.00     19.31 o 
  -1   2  10       82.69       80.63      2.18 o 
   0   2  10       17.05       18.80      0.83 o 
   1   2  10       44.56       43.75      1.41 o 
   2   2  10        5.88        4.61      0.22 o 
   3   2  10      106.02      107.55      2.34 o 
   4   2  10       13.16       10.57      0.53 o 
   5   2  10      225.88      246.95      5.77 o 
   6   2  10       23.89       22.61      0.72 o 
   7   2  10        0.37        0.23      0.19 o 
  -4   3  10        5.00        3.86      0.41 o 
  -3   3  10      416.30      408.94      8.47 o 
  -2   3  10       80.70       81.54      1.91 o 
  -1   3  10      486.99      514.99     13.46 o 
   0   3  10      320.00      333.81      7.86 o 
   1   3  10        2.67        3.16      0.22 o 
   2   3  10        8.75        7.60      0.30 o 
   3   3  10      229.94      224.86      5.50 o 
   4   3  10       80.63       83.34      1.85 o 
   5   3  10       60.04       66.70      1.81 o 
   6   3  10      131.77      140.95      6.22 o 
   7   3  10       76.07       66.73      1.79 o 
  -3   4  10       63.29       54.67      1.28 o 
  -2   4  10      308.43      346.02      7.80 o 
  -1   4  10       45.33       44.99      1.10 o 
   0   4  10      563.47      577.16     18.16 o 
   1   4  10      486.25      498.38      9.64 o 
   2   4  10       33.38       33.36      0.65 o 
   3   4  10      122.83      130.70      2.80 o 
   4   4  10        2.06        4.56      0.41 o 
   5   4  10        3.52        2.99      0.23 o 
   6   4  10       24.39       23.88      0.87 o 
   7   4  10       32.93       36.39      1.19 o 
  -3   5  10       84.78       72.50      2.69 o 
  -2   5  10      391.00      394.19      9.87 o 
  -1   5  10      400.96      426.61     10.69 o 
   0   5  10        4.29        4.35      0.36 o 
   1   5  10      358.77      360.41      7.39 o 
   2   5  10        0.19        0.48      0.17 o 
   3   5  10       28.36       35.22      0.85 o 
   4   5  10        2.93        3.55      0.37 o 
   5   5  10       20.43       26.65      0.73 o 
   6   5  10       18.36       20.31      0.57 o 
   7   5  10        0.14       -0.12      0.22 o 
  -3   6  10       38.34       39.10      1.24 o 
  -2   6  10      123.81      141.05      3.57 o 
  -1   6  10       23.33       22.04      0.70 o 
   0   6  10        0.19        0.46      0.19 o 
   1   6  10       13.56       15.30      0.46 o 
   2   6  10        0.97        2.02      0.18 o 
   3   6  10       53.89       47.70      1.05 o 
   4   6  10       25.21       27.17      0.73 o 
   5   6  10      214.51      219.50      5.09 o 
   6   6  10      146.79      142.08      3.31 o 
   7   6  10       49.42       48.74      1.17 o 
  -2   7  10       16.10       17.83      0.54 o 
  -1   7  10      183.47      196.65      4.96 o 
   0   7  10        3.64        3.63      0.25 o 
   1   7  10       85.94       87.77      2.03 o 
   2   7  10        0.02        0.36      0.24 o 
   3   7  10        6.24        5.18      0.22 o 
   4   7  10        8.80        7.45      0.34 o 
   5   7  10        2.33        1.85      0.20 o 
   6   7  10      101.91       94.56      3.43 o 
   7   7  10        4.05        3.07      0.28 o 
  -2   8  10        1.95        1.63      0.20 o 
  -1   8  10        0.38       -0.11      0.19 o 
   0   8  10      158.17      159.94      3.60 o 
   1   8  10        3.98        3.67      0.23 o 
   2   8  10        1.31        0.83      0.17 o 
   3   8  10        0.06        0.02      0.16 o 
   4   8  10      118.43      114.48      5.81 o 
   5   8  10      191.57      208.50      7.44 o 
   6   8  10        0.00        0.16      0.26 o 
   7   8  10        3.89        3.59      0.27 o 
  -1   9  10       33.14       32.95      1.58 o 
   0   9  10        0.47        1.13      0.17 o 
   1   9  10        1.55        0.52      0.18 o 
   2   9  10       29.59       23.76      0.78 o 
   3   9  10      157.30      160.77      5.55 o 
   4   9  10       62.76       69.46      2.56 o 
   5   9  10       17.94       18.61      0.81 o 
   6   9  10        7.98        7.54      0.52 o 
   0  10  10        1.51        1.22      0.20 o 
   1  10  10       44.30       58.46      2.01 o 
   2  10  10       46.29       45.32      2.13 o 
   3  10  10       25.72       27.35      0.96 o 
   4  10  10      133.85      136.38      4.88 o 
   5  10  10       19.93       25.39      1.00 o 
   6  10  10        0.38        0.73      0.22 o 
   2  11  10       11.45       10.87      0.48 o 
   3  11  10      115.23      105.62      5.39 o 
   4  11  10        0.24        0.18      0.20 o 
  -1  -6  11       19.29       19.28      0.66 o 
   0  -6  11        1.67        1.60      0.22 o 
   1  -6  11        4.22        3.25      0.25 o 
   2  -6  11        2.35        7.54      0.36 o 
  -2  -5  11        3.36        3.29      0.31 o 
  -1  -5  11        0.03        0.98      0.21 o 
   0  -5  11       95.14       96.09      2.95 o 
   1  -5  11        0.78        2.34      0.28 o 
   2  -5  11       13.76       14.66      0.47 o 
   3  -5  11        3.79        3.97      0.22 o 
  -2  -4  11        5.04        2.55      0.22 o 
  -1  -4  11      121.83      110.58      3.42 o 
   0  -4  11       65.51       65.35      2.05 o 
   1  -4  11        2.25        3.56      0.30 o 
   2  -4  11       84.13       74.11      1.90 o 
   3  -4  11      731.28      732.44     18.14 o 
   4  -4  11      112.02       97.79      3.55 o 
  -3  -3  11       67.90       78.58      2.04 o 
  -2  -3  11       48.85       57.72      1.53 o 
  -1  -3  11       20.68       18.34      0.59 o 
   0  -3  11       16.74       18.30      0.53 o 
   1  -3  11       76.56       87.46      2.35 o 
   2  -3  11      111.50      116.87      2.68 o 
   3  -3  11      135.13      141.92      2.97 o 
   4  -3  11      109.32      103.06      2.75 o 
   5  -3  11      482.27      488.32     16.25 o 
  -3  -2  11       46.04       42.71      1.36 o 
  -2  -2  11        0.03        0.69      0.16 o 
  -1  -2  11      135.34      148.02      3.43 o 
   0  -2  11       20.08       20.77      0.69 o 
   1  -2  11       38.43       32.59      0.86 o 
   2  -2  11        0.84        0.87      0.18 o 
   3  -2  11        3.15        3.80      0.22 o 
   4  -2  11       10.72        9.60      0.40 o 
   5  -2  11       16.78       20.82      0.71 o 
   6  -2  11        5.49        5.32      0.42 o 
  -3  -1  11       88.66       94.70      3.62 o 
  -2  -1  11      190.69      190.41      5.67 o 
  -1  -1  11        0.09        0.28      0.20 o 
   0  -1  11      353.80      340.82      7.96 o 
   1  -1  11        0.02       -0.04      0.23 o 
   2  -1  11        3.26        3.33      0.24 o 
   3  -1  11       22.48       19.53      0.59 o 
   4  -1  11       93.58       98.55      3.73 o 
   5  -1  11       16.92       14.95      0.77 o 
   6  -1  11       20.86       19.85      0.69 o 
  -3   0  11        8.49        7.69      0.48 o 
  -2   0  11       71.33       70.68      4.23 o 
  -1   0  11       37.10       35.34      1.23 o 
   0   0  11      486.55      459.95      9.41 o 
   1   0  11        1.23        1.31      0.20 o 
   2   0  11       27.38       27.20      0.64 o 
   3   0  11       59.33       57.58      1.29 o 
   4   0  11        8.30        6.77      0.30 o 
   5   0  11        2.44        3.18      0.20 o 
   6   0  11       44.43       38.82      1.23 o 
  -3   1  11        5.48        3.84      0.23 o 
  -2   1  11       19.42       19.35      0.91 o 
  -1   1  11      112.05      111.18      2.66 o 
   0   1  11       34.28       35.16      0.91 o 
   1   1  11      162.93      156.72      3.69 o 
   2   1  11       69.54       70.75      1.72 o 
   3   1  11      383.07      390.35      9.04 o 
   4   1  11        1.12        1.82      0.21 o 
   5   1  11       77.12       91.03      2.17 o 
   6   1  11       99.56      100.01      2.36 o 
  -3   2  11        7.22        9.70      0.36 o 
  -2   2  11       68.46       62.49      1.83 o 
  -1   2  11       26.04       26.82      0.73 o 
   0   2  11      588.10      626.95     16.37 o 
   1   2  11       20.45       21.12      0.68 o 
   2   2  11      390.85      414.17     10.87 o 
   3   2  11       56.42       63.66      1.55 o 
   4   2  11       78.71       90.28      2.17 o 
   5   2  11       17.17       16.83      0.52 o 
   6   2  11        0.02       -0.36      0.36 o 
   7   2  11        4.31        2.79      0.21 o 
  -3   3  11       89.73       80.41      3.47 o 
  -2   3  11        5.51        4.97      0.22 o 
  -1   3  11       27.85       25.54      0.68 o 
   0   3  11       17.43       20.96      0.70 o 
   1   3  11      579.19      625.28     16.33 o 
   2   3  11      333.85      362.01      8.19 o 
   3   3  11      109.17      107.08      2.54 o 
   4   3  11      113.93      125.71      2.96 o 
   5   3  11      104.02      115.97      5.99 o 
   6   3  11        5.21        4.45      0.57 o 
  -3   4  11        0.42        0.44      0.33 o 
  -2   4  11        0.04        0.48      0.21 o 
  -1   4  11       60.63       64.07      1.50 o 
   0   4  11       38.28       42.14      1.15 o 
   1   4  11      153.71      162.16      3.69 o 
   2   4  11      402.24      399.17      8.95 o 
   3   4  11      401.13      460.90     11.88 o 
   4   4  11       93.47      107.09      2.84 o 
   5   4  11        2.03        2.72      0.47 o 
   6   4  11       17.68       21.46      1.30 o 
   7   4  11        0.10       -0.22      0.36 o 
  -2   5  11      172.56      186.81      5.66 o 
  -1   5  11        2.27        1.70      0.22 o 
   0   5  11       37.75       42.92      1.17 o 
   1   5  11        7.30        8.40      0.40 o 
   2   5  11       74.07       70.68      1.64 o 
   3   5  11        3.60        6.28      0.78 o 
   4   5  11        8.22        8.79      0.37 o 
   5   5  11        6.62        9.56      0.37 o 
   6   5  11      160.48      160.01      8.17 o 
   7   5  11       10.88        9.96      0.74 o 
  -2   6  11      103.30       92.05      2.34 o 
  -1   6  11        0.18        0.10      0.20 o 
   0   6  11        0.29        0.80      0.21 o 
   1   6  11       33.48       35.76      1.02 o 
   2   6  11       49.69       47.51      1.14 o 
   3   6  11      322.26      323.65      6.60 o 
   4   6  11        1.99        2.53      0.22 o 
   5   6  11        6.07        8.11      0.35 o 
   6   6  11      101.18      107.57      2.50 o 
   7   6  11       63.89       57.55      1.54 o 
  -1   7  11        0.47        0.87      0.18 o 
   0   7  11        0.18        0.05      0.20 o 
   1   7  11      802.58      840.33     18.68 o 
   2   7  11       50.14       49.95      1.19 o 
   3   7  11       64.76       62.57      1.34 o 
   4   7  11       47.80       54.95      1.33 o 
   5   7  11      175.65      183.37      4.25 o 
   6   7  11       79.02       77.57      1.83 o 
   7   7  11        2.06        2.27      0.36 o 
  -1   8  11        8.31        6.68      0.28 o 
   0   8  11       23.60       22.35      0.65 o 
   1   8  11      129.60      115.40      2.62 o 
   2   8  11       29.97       28.37      0.72 o 
   3   8  11       47.26       43.84      1.06 o 
   4   8  11       13.62       14.10      0.48 o 
   5   8  11       20.19       24.17      0.64 o 
   6   8  11       34.92       33.35      1.38 o 
   0   9  11        0.54        1.71      0.17 o 
   1   9  11       19.14       14.35      0.41 o 
   2   9  11      350.76      321.46      9.47 o 
   3   9  11      113.01      101.03      3.33 o 
   4   9  11        0.04       -0.25      0.25 o 
   5   9  11      104.02      109.68      3.94 o 
   6   9  11        3.83        3.44      0.46 o 
   2  10  11        1.88        2.72      0.24 o 
   3  10  11       90.93       84.40      4.19 o 
   4  10  11       10.72       10.17      0.71 o 
   5  10  11       33.39       34.03      1.27 o 
   1  -5  12       86.60       81.08      3.44 o 
  -1  -4  12       88.63       87.26      2.67 o 
   0  -4  12        0.46       -0.07      0.21 o 
   1  -4  12        8.25       11.35      0.52 o 
   2  -4  12       13.18       13.42      0.51 o 
  -1  -3  12       35.17       32.88      0.90 o 
   0  -3  12       87.86       82.03      2.53 o 
   1  -3  12       12.01        9.40      0.46 o 
   2  -3  12       51.49       52.46      2.09 o 
   3  -3  12       23.89       22.20      0.74 o 
   4  -3  12       31.74       30.57      1.11 o 
  -2  -2  12        0.13       -0.04      0.14 o 
  -1  -2  12        7.81        4.83      0.23 o 
   0  -2  12       31.06       28.50      0.74 o 
   1  -2  12        3.84        2.76      0.21 o 
   2  -2  12        8.57        8.03      0.36 o 
   3  -2  12        0.01        0.13      0.22 o 
   4  -2  12       64.20       59.33      1.51 o 
   5  -2  12      215.74      200.13     11.25 o 
  -2  -1  12        2.41        1.15      0.37 o 
  -1  -1  12       24.33       16.58      0.57 o 
   0  -1  12        0.07        0.33      0.19 o 
   1  -1  12      183.98      171.06      4.81 o 
   2  -1  12        2.40        2.67      0.33 o 
   3  -1  12       28.26       30.18      1.27 o 
   4  -1  12        0.12        0.16      0.19 o 
   5  -1  12        5.26        4.94      0.25 o 
  -2   0  12        9.03        9.61      0.43 o 
  -1   0  12        7.75        7.79      0.57 o 
   0   0  12       14.68       15.79      0.81 o 
   1   0  12        6.41        8.03      0.60 o 
   2   0  12       79.25       77.17      4.93 o 
   3   0  12        3.95        3.80      0.23 o 
   4   0  12       55.11       55.82      2.29 o 
   5   0  12       26.07       30.86      1.01 o 
   6   0  12        3.88        4.96      0.27 o 
  -2   1  12       19.55       25.68      0.80 o 
  -1   1  12       19.46       19.14      0.90 o 
   0   1  12      398.00      407.48     13.92 o 
   1   1  12       10.08        9.83      0.68 o 
   2   1  12       11.10       10.11      0.41 o 
   3   1  12      108.29      109.90      2.62 o 
   4   1  12       12.73       10.99      0.48 o 
   5   1  12       35.10       37.90      0.86 o 
   6   1  12       11.69       12.37      0.93 o 
  -2   2  12      289.83      313.53      8.91 o 
  -1   2  12       14.05       14.91      0.49 o 
   0   2  12       28.26       28.60      0.85 o 
   1   2  12       63.51       65.22      2.53 o 
   2   2  12       10.32        9.33      0.36 o 
   3   2  12      615.14      634.92     17.70 o 
   4   2  12        0.00       -0.11      0.19 o 
   5   2  12       83.73       87.37      2.32 o 
   6   2  12       57.75       56.96      1.53 o 
  -2   3  12        2.09        1.63      0.29 o 
  -1   3  12       19.99       21.94      0.53 o 
   0   3  12       19.25       19.23      0.54 o 
   1   3  12      397.08      423.14      9.54 o 
   2   3  12      116.80      110.18      2.53 o 
   3   3  12        2.03        2.49      0.21 o 
   4   3  12        0.47        0.56      0.21 o 
   5   3  12        4.02        2.85      0.24 o 
   6   3  12        3.12        1.91      0.24 o 
  -2   4  12       85.45       72.39      3.86 o 
  -1   4  12       90.81       93.42      2.39 o 
   0   4  12      277.91      292.06      7.31 o 
   1   4  12       51.58       54.64      2.76 o 
   2   4  12      190.88      191.29      4.82 o 
   3   4  12      456.75      460.43     12.65 o 
   4   4  12      103.39      104.64      2.76 o 
   5   4  12        7.40       11.62      0.54 o 
   6   4  12        4.15        3.35      0.23 o 
  -1   5  12      156.27      163.89      4.13 o 
   0   5  12       15.39       16.82      0.54 o 
   1   5  12        1.60        2.25      0.23 o 
   2   5  12      300.99      316.00      9.27 o 
   3   5  12        3.58        3.53      0.27 o 
   4   5  12       30.56       36.68      1.04 o 
   5   5  12       85.31       95.72      2.53 o 
   6   5  12      401.03      408.81     10.57 o 
  -1   6  12        3.12        5.69      0.29 o 
   0   6  12       54.25       63.10      1.64 o 
   1   6  12       31.08       30.30      0.86 o 
   2   6  12      116.95      123.39      3.13 o 
   3   6  12      110.93      114.92      3.00 o 
   4   6  12        1.64        1.96      0.30 o 
   5   6  12      149.50      150.95      3.95 o 
   6   6  12       69.07       74.22      1.97 o 
   0   7  12        1.98        2.76      0.21 o 
   1   7  12       12.74       10.71      0.40 o 
   2   7  12        1.40        0.86      0.17 o 
   3   7  12        3.88        2.60      0.19 o 
   4   7  12       96.78      107.85      2.51 o 
   5   7  12      123.63      130.42      3.17 o 
   6   7  12       15.34       15.69      0.49 o 
   0   8  12        3.20        2.96      0.23 o 
   1   8  12       18.27       19.16      0.57 o 
   2   8  12       66.47       63.88      1.46 o 
   3   8  12       59.06       56.41      1.51 o 
   4   8  12        0.64        0.50      0.17 o 
   5   8  12       23.71       22.77      0.66 o 
   2   9  12       19.91       19.52      1.00 o 
   3   9  12        9.06        9.82      0.68 o 
   4   9  12        0.94        1.19      0.22 o 
   1  -3  13       75.68       73.15      3.89 o 
   2  -3  13       45.53       50.93      2.75 o 
   0  -2  13        1.63        0.16      0.22 o 
   1  -2  13        1.17        0.64      0.35 o 
   2  -2  13        1.34        0.08      0.18 o 
   3  -2  13        0.10       -0.16      0.16 o 
  -1  -1  13        9.97        7.59      0.43 o 
   0  -1  13       32.65       27.29      0.87 o 
   1  -1  13       36.30       30.12      1.24 o 
   2  -1  13       88.77       92.31      3.46 o 
   3  -1  13       12.42       10.26      0.59 o 
   4  -1  13        8.94        8.88      0.50 o 
  -1   0  13       56.22       58.88      1.75 o 
   0   0  13       47.33       58.03      2.22 o 
   1   0  13        0.01        0.31      0.27 o 
   2   0  13       45.13       46.64      1.83 o 
   3   0  13        0.23        0.28      0.41 o 
   4   0  13       55.81       62.73      2.37 o 
   5   0  13        0.80        0.25      0.20 o 
  -1   1  13       10.05        7.84      0.49 o 
   0   1  13        8.53        7.34      0.39 o 
   1   1  13       56.01       56.63      1.78 o 
   2   1  13      106.29      103.53      3.30 o 
   3   1  13        0.91        1.25      0.19 o 
   4   1  13      159.96      156.44      5.36 o 
   5   1  13        1.80        1.64      0.25 o 
  -1   2  13        7.39        7.29      0.43 o 
   0   2  13       49.79       50.04      1.49 o 
   1   2  13       13.49       13.30      0.38 o 
   2   2  13        0.45        0.62      0.17 o 
   3   2  13        0.00        0.01      0.21 o 
   4   2  13       28.05       27.07      0.98 o 
   5   2  13       73.33       66.70      2.06 o 
  -1   3  13       60.55       61.44      2.99 o 
   0   3  13      323.73      315.28      7.09 o 
   1   3  13        0.76        0.94      0.21 o 
   2   3  13       92.36       94.07      2.91 o 
   3   3  13       28.76       32.84      1.10 o 
   4   3  13      315.06      330.78     11.02 o 
   5   3  13       21.66       19.92      0.61 o 
   6   3  13        6.43        6.84      0.36 o 
  -1   4  13       42.24       39.69      1.87 o 
   0   4  13      106.45      111.25      2.82 o 
   1   4  13        2.87        3.15      0.23 o 
   2   4  13       49.85       52.57      1.88 o 
   3   4  13        0.64        0.00      0.37 o 
   4   4  13      179.45      180.82      4.68 o 
   5   4  13        0.15        0.27      0.19 o 
   6   4  13       85.16       84.22      2.57 o 
   0   5  13       84.62       90.13      2.77 o 
   1   5  13        5.93        6.73      0.32 o 
   2   5  13       24.35       23.43      0.72 o 
   3   5  13      665.17      725.78     21.84 o 
   4   5  13      362.49      350.33     11.76 o 
   5   5  13        7.09        5.02      0.27 o 
   0   6  13       45.36       40.58      1.06 o 
   1   6  13      103.20      102.50      2.59 o 
   2   6  13      176.52      181.19      5.80 o 
   3   6  13      145.51      164.48      5.01 o 
   4   6  13       43.36       35.22      1.34 o 
   5   6  13      210.73      208.74      5.40 o 
   1   7  13        0.61        1.40      0.28 o 
   2   7  13        2.64        3.91      0.22 o 
   3   7  13       67.10       70.67      2.19 o 
   4   7  13        1.63        1.43      0.18 o 
   5   7  13       70.67       69.76      2.15 o 
   2   8  13        0.11        0.38      0.19 o 
   3   8  13       12.69       12.12      0.68 o 
   1   0  14       16.96       14.80      0.63 o 
   2   0  14       18.61       12.68      0.67 o 
   3   0  14       16.07       15.07      0.95 o 
   1   1  14       24.87       26.06      1.81 o 
   2   1  14       30.29       26.18      2.36 o 
   3   1  14        3.83        2.73      0.39 o 
   4   1  14        0.09       -0.08      0.34 o 
   0   2  14        4.48        6.71      0.63 o 
   1   2  14        5.55        6.56      0.38 o 
   2   2  14       37.77       33.01      1.84 o 
   3   2  14       28.81       31.34      1.77 o 
   4   2  14       11.76       10.95      0.76 o 
   1   3  14        0.69        0.80      0.13 o 
   2   3  14       10.42       11.27      0.40 o 
   3   3  14       10.85       10.42      0.45 o 
   4   3  14       58.07       60.09      1.86 o 
   2   4  14        0.00        0.54      0.47 o 
   3   4  14        0.79        1.95      0.43 o 
   4   4  14        0.67        0.18      0.21 o 
   2   5  14       27.67       25.72      0.86 o 
   3   5  14      237.89      247.91      7.50 o 
   4   5  14      151.11      142.69      4.33 o 
   3   6  14       20.22       20.83      0.71 o 
                                                 
